# Supplementary material for: A comparative genomic approach to identify determinants of meropenem resistance in Klebsiella pneumoniae using pan-genome-wide association analysis
Source: Front Microbiol. 2026 Jun 19;17:1851170. doi: 10.3389/fmicb.2026.1851170 (PMC13328277; doi:10.3389/fmicb.2026.1851170)
Supplement: Supplementary file 2 [file Table_1.XLSX]

## Sheet: Table S1A
Table S1A. Genome metadata of K. pneumoniae
Assembly	Meropenem Phenotype	Location	Isolation source	BioSample	Host	Collected by	Collection date/year	N50	Length	Contigs	Species TaxID	Host disease	Level
GCA_022316805.1	Resistant	USA:Boston	ulcer	SAMN03892126	Homo sapiens	Brigham and Women's Hospital	2015	129314	5615439	132	573	NA	Contig
GCA_022316865.1	Resistant	USA:Boston	wound	SAMN03892119	Homo sapiens	Brigham and Women's Hospital	2015	88041	5595349	171	573	NA	Contig
GCA_022316565.1	Resistant	USA:Boston	rectal	SAMN04096282	Homo sapiens	Brigham and Women's Hospital	2015	215541	5426087	67	573	NA	Contig
GCA_022316325.1	Resistant	Afghanistan	SURVEILLANCE	SAMN04514120	Homo sapiens	United States Army	2012-12-20	355388	5573086	70	573	Surveillance	Contig
GCA_022316305.1	Resistant	Honduras	respiratory	SAMN04514121	Homo sapiens	United States Army	2012-12-20	220631	5811065	97	573	Infection	Contig
GCA_022316245.1	Resistant	Honduras	EXUDATE	SAMN04514122	Homo sapiens	United States Army	2013-08-13	298264	6031264	109	573	Infection	Contig
GCA_022316285.1	Resistant	USA:Maryland,Bethesa	SURVEILLANCE	SAMN04514123	Homo sapiens	United States Army	2014-01-02	325304	5854598	75	573	Surveillance	Contig
GCA_022316195.1	Resistant	Germany:Landstuhl	SURVEILLANCE	SAMN04514124	Homo sapiens	United States Army	2013-12-25	325304	5543494	72	573	Surveillance	Contig
GCA_022316015.1	Resistant	USA: Connecticut	sputum	SAMN04448240	Homo sapiens	CT State Health Department	2014-03-01	115416	5646235	221	573	NA	Contig
GCA_022315975.1	Resistant	USA: Indiana	sputum	SAMN04448237	Homo sapiens	IN State Health Department	2013-11-12	67937	5552011	208	573	NA	Contig
GCA_022315935.1	Resistant	USA: Oklahoma	urine	SAMN04448235	Homo sapiens	OK State Health Department	2013-07-01	315008	5962514	91	573	NA	Contig
GCA_022315955.1	Resistant	USA: Illinois	urine	SAMN04448236	Homo sapiens	IL State Health Department	2013-09-22	107209	5483047	122	573	NA	Contig
GCA_022315855.1	Resistant	USA: Alabama	sputum	SAMN04448248	Homo sapiens	AL State Health Department	2014-08-03	307000	5853250	115	573	NA	Contig
GCA_022315875.1	Resistant	USA: Alabama	NA	SAMN04448249	Homo sapiens	AL State Health Department	2014-09-12	322843	5856587	108	573	NA	Contig
GCA_022315835.1	Resistant	USA: California	urine	SAMN04448244	Homo sapiens	CA State Health Department	2013-04-30	151720	5373773	122	573	NA	Contig
GCA_022315775.1	Resistant	USA: California	Gastric Contents	SAMN04448246	Homo sapiens	CA State Health Department	2013-09-07	411595	5922987	106	573	NA	Contig
GCA_022315735.1	Resistant	USA: California	urine	SAMN04448221	Homo sapiens	CA State Health Department	2011-02-28	153175	5482801	154	573	NA	Contig
GCA_022315695.1	Resistant	USA: California	urine	SAMN04448220	Homo sapiens	CA State Health Department	2011-01-21	149717	5552918	161	573	NA	Contig
GCA_022315675.1	Resistant	USA: Washington	wound	SAMN04448225	Homo sapiens	WA State Health Department	2011-08-18	284977	5759161	116	573	NA	Contig
GCA_022315715.1	Resistant	USA: Virginia	Peritoneal Fluid	SAMN04448226	Homo sapiens	VA State Health Department	2012-07-25	370633	5667933	109	573	NA	Contig
GCA_022315615.1	Resistant	USA: Illinois	tracheal aspirate	SAMN04448231	Homo sapiens	IL State Health Department	2013-04-29	89589	5672233	164	573	NA	Contig
GCA_022315635.1	Resistant	USA:Boston	abscess	SAMN05194535	Homo sapiens	Brigham and Women's Hospital	2016	255789	5522161	67	573	NA	Contig
GCA_001704235.1	Resistant	USA: California	urine	SAMN04448219	Homo sapiens	CA State Health Department	2010-06-14	5184828	5558458	3	573	NA	Complete Genome
GCA_001709275.1	Resistant	USA: Pennsylvania	urine	SAMN04448229	Homo sapiens	PA State Health Department	2013-03-14	5341571	5805603	5	573	NA	Complete Genome
GCA_001709295.1	Resistant	USA: Minnesota	tracheal aspirate	SAMN04448241	Homo sapiens	MN State Health Department	2014-03-08	5236925	5483848	4	573	NA	Complete Genome
GCA_001720705.1	Resistant	Pakistan	body fluid	SAMN05213499	Homo sapiens	Aga Khan University	2013	303613	5701390	119	573	NA	Contig
GCA_001720755.1	Resistant	Pakistan	blood	SAMN05213500	Homo sapiens	Aga Khan University	2013	203529	5654489	98	573	NA	Contig
GCA_001720765.1	Resistant	Pakistan	body fluid	SAMN05213501	Homo sapiens	Aga Khan University	2013	253708	5551793	63	573	NA	Contig
GCA_001720805.1	Resistant	Pakistan	blood	SAMN05213498	Homo sapiens	Aga Khan University	2013	254122	5712243	105	573	NA	Contig
GCA_001720845.1	Resistant	Pakistan	urine	SAMN05213495	Homo sapiens	Aga Khan University	2013	203628	5490193	132	573	NA	Contig
GCA_001720865.1	Resistant	Pakistan	blood	SAMN05213494	Homo sapiens	Aga Khan University	2013	292676	5718215	93	573	NA	Contig
GCA_001720905.1	Resistant	Pakistan	body fluid	SAMN05213496	Homo sapiens	Aga Khan University	2013	194367	5614075	75	573	NA	Contig
GCA_022300135.1	Resistant	USA:Boston	urine	SAMN06546425	Homo sapiens	Brigham and Women's Hospital	2016	145736	5535428	108	573	NA	Contig
GCA_022300175.1	Resistant	USA:Boston	urine	SAMN06546424	Homo sapiens	Brigham and Women's Hospital	2016	275157	5528139	63	573	NA	Contig
GCA_022300055.1	Resistant	USA:Boston	ulcer	SAMN06680411	Homo sapiens	Brigham and Women's Hospital	2017	424099	5632006	60	573	NA	Contig
GCA_022299675.1	Resistant	USA:Boston	sputum	SAMN07410711	Homo sapiens	Brigham and Women's Hospital	2017	210150	5948381	116	573	NA	Contig
GCA_022299635.1	Resistant	USA:Boston	rectal	SAMN07450844	Homo sapiens	Brigham and Women's Hospital	2017	189736	5715640	96	573	NA	Contig
GCA_022299455.1	Resistant	USA:Boston	urine	SAMN08045836	Homo sapiens	Brigham and Women's Hospital	2017	123765	5638217	120	573	NA	Contig
GCA_008704045.1	Resistant	South Africa: Gauteng	urine	SAMN12738927	Homo sapiens	NHLS	2018	5170277	5643171	5	573	NA	Contig
GCA_008704055.1	Resistant	South Africa: Gauteng	urine	SAMN12738928	Homo sapiens	NHLS	2018	1265243	5737703	10	573	NA	Contig
GCA_008704155.1	Resistant	South Africa: Gauteng	swab	SAMN12738926	Homo sapiens	NHLS	2018	3340097	5618855	13	573	NA	Contig
GCA_008704185.1	Resistant	South Africa: Gauteng	urine	SAMN12738924	Homo sapiens	NHLS	2018	1265243	5737703	10	573	NA	Contig
GCA_008704215.1	Resistant	South Africa: Gauteng	Pus swab	SAMN12738923	Homo sapiens	NHLS	2018	3838302	5734868	13	573	NA	Contig
GCA_014840245.1	Resistant	Pakistan	urine	SAMN10086816	Homo sapiens	Aga Khan University, Karachi	2016	147707	5864769	134	573	NA	Contig
GCA_014840295.1	Resistant	Pakistan	wound	SAMN10086811	Homo sapiens	Aga Khan University, Karachi	2016	362791	5700681	95	573	NA	Contig
GCA_014840305.1	Resistant	Pakistan	urine	SAMN10086809	Homo sapiens	Aga Khan University, Karachi	2016	190603	5647265	96	573	NA	Contig
GCA_014840315.1	Resistant	Pakistan	throat	SAMN10086828	Homo sapiens	Aga Khan University, Karachi	2016	225002	5895020	100	573	NA	Contig
GCA_014840325.1	Resistant	Pakistan	blood	SAMN10086826	Homo sapiens	Aga Khan University, Karachi	2016	310596	5750634	126	573	NA	Contig
GCA_014840345.1	Resistant	Pakistan	urine	SAMN10086825	Homo sapiens	Aga Khan University, Karachi	2016	270451	5870777	125	573	NA	Contig
GCA_014840395.1	Resistant	Pakistan	throat	SAMN10086830	Homo sapiens	Aga Khan University, Karachi	2016	211172	5881145	90	573	NA	Contig
GCA_014840415.1	Resistant	Pakistan	cerebrospinal fluid (CSF)	SAMN10086740	Homo sapiens	Aga Khan University, Karachi	2015	110045	5409046	149	573	NA	Contig
GCA_014840435.1	Resistant	Pakistan	blood	SAMN10086741	Homo sapiens	Aga Khan University, Karachi	2015	225731	5855306	85	573	NA	Contig
GCA_014840475.1	Resistant	Pakistan	urine	SAMN10086734	Homo sapiens	Aga Khan University, Karachi	2016	200608	5754316	89	573	NA	Contig
GCA_014840495.1	Resistant	Pakistan	urine	SAMN10086745	Homo sapiens	Aga Khan University, Karachi	2015	266580	5721526	69	573	NA	Contig
GCA_014840505.1	Resistant	Pakistan	urine	SAMN10086746	Homo sapiens	Aga Khan University, Karachi	2015	253340	5755239	72	573	NA	Contig
GCA_014840535.1	Resistant	Pakistan	general (wound, abcess, Etc.)	SAMN10086747	Homo sapiens	Aga Khan University, Karachi	2015	215152	5773891	121	573	NA	Contig
GCA_014840555.1	Resistant	Pakistan	urine	SAMN10086696	Homo sapiens	Aga Khan University, Karachi	2016	170964	5869562	134	573	NA	Contig
GCA_014840575.1	Resistant	Pakistan	urine	SAMN10086689	Homo sapiens	Aga Khan University, Karachi	2015	270411	5514553	63	573	NA	Contig
GCA_014840605.1	Resistant	Pakistan	urine	SAMN10086702	Homo sapiens	Aga Khan University, Karachi	2015	300305	5630532	90	573	NA	Contig
GCA_014840635.1	Resistant	Pakistan	cerebrospinal fluid (CSF)	SAMN10086703	Homo sapiens	Aga Khan University, Karachi	2015	347090	5579117	75	573	NA	Contig
GCA_014840645.1	Resistant	Pakistan	throat	SAMN10086698	Homo sapiens	Aga Khan University, Karachi	2016	247654	5816877	109	573	NA	Contig
GCA_014946945.1	Resistant	Pakistan	blood	SAMN10086737	Homo sapiens	Aga Khan University, Karachi	2015	363896	5706520	80	573	NA	Contig
GCA_014946935.1	Resistant	Pakistan	urine	SAMN10086700	Homo sapiens	Aga Khan University, Karachi	2016	200842	5859485	117	573	NA	Contig
GCA_018314145.1	Resistant	China	Abdominal pus	SAMN18920621	Homo sapiens	Zhengzhou Univercity	2021-01-06	5531197	5780861	4	573	leukemia/pancreatitis	Complete Genome
GCA_020552715.1	Resistant	South Africa: Pretoria	rectal swab of pregnant women	SAMN22169094	Homo sapiens	Virginia	2021-01-26	5223433	5584158	4	573	NA	Contig
GCA_021773985.1	Resistant	USA: California	sputum	SAMN04448224	Homo sapiens	CA State Health Department	2011-05-03	156368	5421249	151	573	NA	Contig
GCA_024580135.1	Resistant	South Africa: Pretoria	pus aspirate	SAMN29928034	Homo sapiens	National health Laboratory Service	2019-07-11	5271532	5552314	3	573	Infection	Contig
GCA_024580195.1	Resistant	South Africa: Pretoria	tracheal aspirate	SAMN29928037	Homo sapiens	National health Laboratory Service	2019-09-26	5438930	5772361	5	573	Infection	Contig
GCA_024580215.1	Resistant	South Africa: Pretoria	pus aspirate	SAMN29928035	Homo sapiens	National health Laboratory Service	2019-11-07	5017889	5629569	9	573	Infection	Contig
GCA_025367465.1	Resistant	Portugal	urine	SAMN30886169	Homo sapiens	NA	2021-09-29	211942	5564039	85	573	UTI	Contig
GCA_025367575.1	Resistant	Portugal	urine	SAMN30886168	Homo sapiens	NA	2021-08-31	232837	5564322	83	573	UTI	Contig
GCA_027144125.3	Resistant	USA	sputum	SAMN31774407	Homo sapiens	NA	2022	199511	5714982	97	573	NA	Contig
GCA_026413095.1	Resistant	Portugal: Aveiro	Pus	SAMN30926478	Homo sapiens	NA	2019	269333	5658733	48	573	NA	Contig
GCA_029621445.1	Resistant	USA	wound	SAMN34111336	Homo sapiens	NA	2020	101285	5925570	174	573	NA	Contig
GCA_030026945.2	Resistant	Brazil: Curitiba	Pleural fluid	SAMN34535840	Homo sapiens	Damaris Krul, Erika Medeiros dos Santos, Libera Maria Dalla-Costa	2017-07-09	176541	5496876	112	573	Pneumonia	Scaffold
GCA_031046835.2	Resistant	USA:Boston	Rectal	SAMN35219276	Homo sapiens	Brigham and Women's Hospital	2021	420862	5558848	62	573	Rectal infection	Contig
GCA_031046515.2	Resistant	USA:Boston	urine	SAMN35159657	Homo sapiens	Brigham and Women's Hospital	2022	333261	5747034	59	573	Urinary tract infection	Contig
GCA_031046175.2	Resistant	USA:Boston	wound	SAMN35159639	Homo sapiens	Brigham and Women's Hospital	2022	163970	5662028	103	573	Wound infection	Contig
GCA_031046155.2	Resistant	USA:Boston	wound	SAMN35159638	Homo sapiens	Brigham and Women's Hospital	2022	230287	5776480	99	573	Wound infection	Contig
GCA_031045875.2	Resistant	USA:Boston	urine	SAMN35159602	Homo sapiens	Brigham and Women's Hospital	2022	170241	6280488	202	573	Urinary tract infection	Contig
GCA_031045855.2	Resistant	USA:Boston	Abdominal	SAMN35159601	Homo sapiens	Brigham and Women's Hospital	2022	330099	5422906	61	573	Wound infection	Contig
GCA_031045715.2	Resistant	USA:Boston	urine	SAMN35159593	Homo sapiens	Brigham and Women's Hospital	2022	217953	5436806	115	573	Urinary tract infection	Contig
GCA_031045065.2	Resistant	USA:Boston	sputum	SAMN35159615	Homo sapiens	Brigham and Women's Hospital	2021	427740	5532807	62	573	Respiratory infection	Contig
GCA_031045035.2	Resistant	USA:Boston	urine	SAMN35159570	Homo sapiens	Brigham and Women's Hospital	2023	149310	5822182	100	573	Urinary tract infection	Contig
GCA_031045015.2	Resistant	USA:Boston	sputum	SAMN35159613	Homo sapiens	Brigham and Women's Hospital	2021	402606	5666019	77	573	Respiratory infection	Contig
GCA_031044995.2	Resistant	USA:Boston	blood	SAMN35159612	Homo sapiens	Brigham and Women's Hospital	2022	436693	5679641	56	573	Sepsis	Contig
GCA_031044835.2	Resistant	USA:Boston	urine	SAMN35159581	Homo sapiens	Brigham and Women's Hospital	2023	176128	5981712	125	573	Urinary tract infection	Contig
GCA_031044435.2	Resistant	USA:Boston	urine	SAMN35159665	Homo sapiens	Brigham and Women's Hospital	2022	349501	5749654	54	573	Urinary tract infection	Contig
GCA_031039775.1	Resistant	USA	trachea	SAMN34111340	Homo sapiens	NA	2020	340347	5909919	101	573	NA	Contig
GCA_031034115.1	Resistant	USA	fluid-bronchalveolar lavage	SAMN34111349	Homo sapiens	NA	2022	302669	5831925	117	573	NA	Contig
GCA_033726815.1	Resistant	USA:Boston	urine	SAMN38228851	Homo sapiens	Brigham and Women's Hospital	2023	307304	5588363	127	573	Urinary tract infection	Contig
GCA_036669215.1	Resistant	USA:Boston	bile	SAMN39956422	Homo sapiens	Brigham and Women's Hospital	2024	220678	6058790	96	573	Bile duct infection	Contig
GCA_038083435.1	Resistant	USA:Boston	tracheal aspirate	SAMN40930636	Homo sapiens	Brigham and Women's Hospital	2024	436888	5799623	63	573	Respiratory infection	Contig
GCA_038512135.1	Resistant	USA:Boston	Foot wound	SAMN41091868	Homo sapiens	Brigham and Women's Hospital	2024	151847	6150073	129	573	Wound infection	Contig
GCA_043905625.1	Resistant	Tunisia: Sfax	blood	SAMN43765591	Homo sapiens	Habib Bourguiba Hospital	2022	214400	5892252	96	573	Sepsis	Contig
GCA_043905645.1	Resistant	Tunisia: Sfax	blood	SAMN43765590	Homo sapiens	Habib Bourguiba Hospital	2022	219376	6054427	113	573	Sepsis	Contig
GCA_043905585.1	Resistant	Tunisia: Sfax	blood	SAMN43765589	Homo sapiens	Habib Bourguiba Hospital	2022	170915	5736506	104	573	Sepsis	Contig
GCA_043905665.1	Resistant	Tunisia: Sfax	blood	SAMN43765588	Homo sapiens	Habib Bourguiba Hospital	2022	207493	6249615	147	573	Sepsis	Contig
GCA_043905605.1	Resistant	Tunisia: Sfax	blood	SAMN43765587	Homo sapiens	Habib Bourguiba Hospital	2022	148495	6024081	147	573	Sepsis	Contig
GCA_043905545.1	Resistant	Tunisia: Sfax	blood	SAMN43765586	Homo sapiens	Habib Bourguiba Hospital	2022	376306	6049431	115	573	Sepsis	Contig
GCA_043905505.1	Resistant	Tunisia: Sfax	blood	SAMN43765585	Homo sapiens	Habib Bourguiba Hospital	2022	160305	5944173	127	573	Sepsis	Contig
GCA_043905485.1	Resistant	Tunisia: Sfax	blood	SAMN43765584	Homo sapiens	Habib Bourguiba Hospital	2022	137103	6086064	164	573	Sepsis	Contig
GCA_043905465.1	Resistant	Tunisia: Sfax	blood	SAMN43765582	Homo sapiens	Habib Bourguiba Hospital	2021	181690	5733282	102	573	Sepsis	Contig
GCA_043905425.1	Resistant	Tunisia: Sfax	blood	SAMN43765581	Homo sapiens	Habib Bourguiba Hospital	2021	214400	6239842	129	573	Sepsis	Contig
GCA_043905405.1	Resistant	Tunisia: Sfax	blood	SAMN43765580	Homo sapiens	Habib Bourguiba Hospital	2021	148495	5850198	135	573	Sepsis	Contig
GCA_043905445.1	Resistant	Tunisia: Sfax	blood	SAMN43765579	Homo sapiens	Habib Bourguiba Hospital	2021	219376	5888874	97	573	Sepsis	Contig
GCA_043905345.1	Resistant	Tunisia: Sfax	blood	SAMN43765578	Homo sapiens	Habib Bourguiba Hospital	2021	160305	5915127	142	573	Sepsis	Contig
GCA_043905385.1	Resistant	Tunisia: Sfax	blood	SAMN43765577	Homo sapiens	Habib Bourguiba Hospital	2021	160305	5923218	125	573	Sepsis	Contig
GCA_043905355.1	Resistant	Tunisia: Sfax	blood	SAMN43765576	Homo sapiens	Habib Bourguiba Hospital	2020	166548	5962546	132	573	Sepsis	Contig
GCA_043905325.1	Resistant	Tunisia: Sfax	blood	SAMN43765574	Homo sapiens	Habib Bourguiba Hospital	2020	166548	5915765	129	573	Sepsis	Contig
GCA_043905265.1	Resistant	Tunisia: Sfax	blood	SAMN43765573	Homo sapiens	Habib Bourguiba Hospital	2020	183928	6001762	111	573	Sepsis	Contig
GCA_043905245.1	Resistant	Tunisia: Sfax	blood	SAMN43765572	Homo sapiens	Habib Bourguiba Hospital	2020	263252	5660071	73	573	Sepsis	Contig
GCA_043905225.1	Resistant	Tunisia: Sfax	blood	SAMN43765571	Homo sapiens	Habib Bourguiba Hospital	2020	214400	5943390	111	573	Sepsis	Contig
GCA_043905185.1	Resistant	Tunisia: Sfax	blood	SAMN43765570	Homo sapiens	Habib Bourguiba Hospital	2020	136918	5874461	143	573	Sepsis	Contig
GCA_043905145.1	Resistant	Tunisia: Sfax	blood	SAMN43765569	Homo sapiens	Habib Bourguiba Hospital	2019	183091	5629992	85	573	Sepsis	Contig
GCA_043905165.1	Resistant	Tunisia: Sfax	blood	SAMN43765568	Homo sapiens	Habib Bourguiba Hospital	2019	207497	5747735	86	573	Sepsis	Contig
GCA_043904905.1	Resistant	Tunisia: Sfax	blood	SAMN43765567	Homo sapiens	Habib Bourguiba Hospital	2019	166548	5741755	105	573	Sepsis	Contig
GCA_043904885.1	Resistant	Tunisia: Sfax	blood	SAMN43765566	Homo sapiens	Habib Bourguiba Hospital	2019	205358	6001150	92	573	Sepsis	Contig
GCA_043904845.1	Resistant	Tunisia: Sfax	blood	SAMN43765565	Homo sapiens	Habib Bourguiba Hospital	2019	148495	5919453	144	573	Sepsis	Contig
GCA_043904825.1	Resistant	Tunisia: Sfax	blood	SAMN43765564	Homo sapiens	Habib Bourguiba Hospital	2018	165471	6058717	126	573	Sepsis	Contig
GCA_043904785.1	Resistant	Tunisia: Sfax	blood	SAMN43765562	Homo sapiens	Habib Bourguiba Hospital	2018	170914	6004491	139	573	Sepsis	Contig
GCA_043863555.1	Resistant	Tunisia: Sfax	blood	SAMN43765561	Homo sapiens	Habib Bourguiba Hospital	2018	173785	5799423	111	573	Sepsis	Contig
GCA_043863515.1	Resistant	Tunisia: Sfax	blood	SAMN43765559	Homo sapiens	Habib Bourguiba Hospital	2018	174688	5687391	103	573	Sepsis	Contig
GCA_043863475.1	Resistant	Tunisia: Sfax	blood	SAMN43765558	Homo sapiens	Habib Bourguiba Hospital	2018	245446	5970054	85	573	Sepsis	Contig
GCA_043863445.1	Resistant	Tunisia: Sfax	blood	SAMN43765557	Homo sapiens	Habib Bourguiba Hospital	2018	220003	6096209	185	573	Sepsis	Contig
GCA_043863495.1	Resistant	Tunisia: Sfax	blood	SAMN43765556	Homo sapiens	Habib Bourguiba Hospital	2017	174436	5781546	122	573	Sepsis	Contig
GCA_043904745.1	Resistant	Tunisia: Sfax	blood	SAMN43765502	Homo sapiens	Habib Bourguiba Hospital	2010	135625	5861117	162	573	Sepsis	Contig
GCA_043863365.1	Resistant	Tunisia: Sfax	blood	SAMN43765555	Homo sapiens	Habib Bourguiba Hospital	2017	181690	5756571	107	573	Sepsis	Contig
GCA_043863405.1	Resistant	Tunisia: Sfax	blood	SAMN43765554	Homo sapiens	Habib Bourguiba Hospital	2017	294543	5940258	96	573	Sepsis	Contig
GCA_043863385.1	Resistant	Tunisia: Sfax	blood	SAMN43765553	Homo sapiens	Habib Bourguiba Hospital	2017	145767	5759614	110	573	Sepsis	Contig
GCA_043863305.1	Resistant	Tunisia: Sfax	blood	SAMN43765551	Homo sapiens	Habib Bourguiba Hospital	2017	263612	5814138	99	573	Sepsis	Contig
GCA_043863325.1	Resistant	Tunisia: Sfax	blood	SAMN43765550	Homo sapiens	Habib Bourguiba Hospital	2017	206739	5783735	91	573	Sepsis	Contig
GCA_043863285.1	Resistant	Tunisia: Sfax	blood	SAMN43765549	Homo sapiens	Habib Bourguiba Hospital	2016	344551	5774890	94	573	Sepsis	Contig
GCA_043863225.1	Resistant	Tunisia: Sfax	blood	SAMN43765547	Homo sapiens	Habib Bourguiba Hospital	2016	219194	5870643	112	573	Sepsis	Contig
GCA_043863245.1	Resistant	Tunisia: Sfax	blood	SAMN43765546	Homo sapiens	Habib Bourguiba Hospital	2016	242647	5873265	134	573	Sepsis	Contig
GCA_043863185.1	Resistant	Tunisia: Sfax	blood	SAMN43765545	Homo sapiens	Habib Bourguiba Hospital	2016	145776	5743920	111	573	Sepsis	Contig
GCA_043863165.1	Resistant	Tunisia: Sfax	blood	SAMN43765544	Homo sapiens	Habib Bourguiba Hospital	2016	198383	5604253	96	573	Sepsis	Contig
GCA_043863145.1	Resistant	Tunisia: Sfax	blood	SAMN43765543	Homo sapiens	Habib Bourguiba Hospital	2016	203366	5876390	136	573	Sepsis	Contig
GCA_043863125.1	Resistant	Tunisia: Sfax	blood	SAMN43765542	Homo sapiens	Habib Bourguiba Hospital	2016	206739	5853307	94	573	Sepsis	Contig
GCA_043863105.1	Resistant	Tunisia: Sfax	blood	SAMN43765539	Homo sapiens	Habib Bourguiba Hospital	2015	174436	5723632	112	573	Sepsis	Contig
GCA_043860495.1	Resistant	Tunisia: Sfax	blood	SAMN43765533	Homo sapiens	Habib Bourguiba Hospital	2015	182601	5741519	117	573	Sepsis	Contig
GCA_043860455.1	Resistant	Tunisia: Sfax	blood	SAMN43765532	Homo sapiens	Habib Bourguiba Hospital	2015	182601	5681626	108	573	Sepsis	Contig
GCA_043860435.1	Resistant	Tunisia: Sfax	blood	SAMN43765531	Homo sapiens	Habib Bourguiba Hospital	2014	142759	5705262	104	573	Sepsis	Contig
GCA_043860255.1	Resistant	Tunisia: Sfax	blood	SAMN43765528	Homo sapiens	Habib Bourguiba Hospital	2014	184151	5884746	117	573	Sepsis	Contig
GCA_043859975.1	Resistant	Tunisia: Sfax	blood	SAMN43765524	Homo sapiens	Habib Bourguiba Hospital	2014	185311	5617306	95	573	Sepsis	Contig
GCA_043859795.1	Resistant	Tunisia: Sfax	blood	SAMN43765519	Homo sapiens	Habib Bourguiba Hospital	2013	175237	5905946	129	573	Sepsis	Contig
GCA_043859655.1	Resistant	Tunisia: Sfax	blood	SAMN43765516	Homo sapiens	Habib Bourguiba Hospital	2013	238654	5900439	110	573	Sepsis	Contig
GCA_043859615.1	Resistant	Tunisia: Sfax	blood	SAMN43765514	Homo sapiens	Habib Bourguiba Hospital	2013	215923	5790790	112	573	Sepsis	Contig
GCA_043859275.1	Resistant	Tunisia: Sfax	blood	SAMN43765511	Homo sapiens	Habib Bourguiba Hospital	2012	350337	5609041	72	573	Sepsis	Contig
GCA_043859285.1	Resistant	Tunisia: Sfax	blood	SAMN43765510	Homo sapiens	Habib Bourguiba Hospital	2012	350130	5707762	74	573	Sepsis	Contig
GCA_043858445.1	Resistant	Tunisia: Sfax	blood	SAMN43765507	Homo sapiens	Habib Bourguiba Hospital	2011	285324	5729534	89	573	Sepsis	Contig
GCA_043858225.1	Resistant	Tunisia: Sfax	blood	SAMN43765506	Homo sapiens	Habib Bourguiba Hospital	2011	207859	5913997	119	573	Sepsis	Contig
GCA_049102525.1	Resistant	Brazil: Curitiba	blood	SAMN46841726	Homo sapiens	Hospital Pequeno Principe	2023-09-04	87834	5464348	173	573	Bloodstream infection	Contig
GCA_049102505.1	Resistant	Brazil: Curitiba	blood	SAMN46841724	Homo sapiens	Hospital Pequeno Principe	2022-08-18	93159	5582603	202	573	Bloodstream infection	Contig
GCA_049381385.1	Resistant	Brazil: Curitiba	blood	SAMN46841726	Homo sapiens	Hospital Pequeno Principe	2023-09-04	96933	5415595	122	573	Bloodstream infection	Contig
GCA_022316825.1	Susceptible	USA:Boston	urine	SAMN03892120	Homo sapiens	Brigham and Women's Hospital	2012	157430	5622602	90	573	NA	Contig
GCA_022316405.1	Susceptible	USA:Boston	urine	SAMN04456590	Homo sapiens	Brigham and Women's Hospital	2015	135487	5149764	69	573	NA	Contig
GCA_022316365.1	Susceptible	USA:Boston	abdominal	SAMN04456592	Homo sapiens	Brigham and Women's Hospital	2015	203931	5185732	70	573	NA	Contig
GCA_022315985.1	Susceptible	USA: Minnesota	urine	SAMN04448239	Homo sapiens	MN State Health Department	2013-11-05	134061	5640404	149	573	NA	Contig
GCA_022310975.1	Susceptible	USA:Boston	urine	SAMN05510459	Homo sapiens	Brigham and Women's Hospital	2016	394189	5585688	48	573	NA	Contig
GCA_001720745.1	Susceptible	Pakistan	body fluid	SAMN05213503	Homo sapiens	Aga Khan University	2013	224940	5660430	89	573	NA	Contig
GCA_001720815.1	Susceptible	Pakistan	blood	SAMN05213502	Homo sapiens	Aga Khan University	2013	238970	5660703	77	573	NA	Contig
GCA_022310935.1	Susceptible	USA:Boston	bile	SAMN05774073	Homo sapiens	Brigham and Women's Hospital	2016	112896	5759528	128	573	NA	Contig
GCA_022310915.1	Susceptible	USA:Boston	urine	SAMN05806176	Homo sapiens	Brigham and Women's Hospital	2016	120860	5709651	114	573	NA	Contig
GCA_022310895.1	Susceptible	USA:Boston	sputum	SAMN05806167	Homo sapiens	Brigham and Women's Hospital	2016	204099	5893160	128	573	NA	Contig
GCA_022307095.1	Susceptible	USA:Boston	urine	SAMN06015668	Homo sapiens	Brigham and Women's Hospital	2016	160132	5480685	94	573	NA	Contig
GCA_022300155.1	Susceptible	USA:Boston	bile	SAMN06015658	Homo sapiens	Brigham and Women's Hospital	2016	222440	5289927	78	573	NA	Contig
GCA_022305035.1	Susceptible	USA:Boston	urine	SAMN06311516	Homo sapiens	Brigham and Women's Hospital	2016	310292	5546955	65	573	NA	Contig
GCA_022300095.1	Susceptible	USA:Boston	sputum	SAMN06546423	Homo sapiens	Brigham and Women's Hospital	2016	328056	5678698	77	573	NA	Contig
GCA_022300195.1	Susceptible	USA:Boston	sputum	SAMN06680409	Homo sapiens	Brigham and Women's Hospital	2017	483837	5668354	52	573	NA	Contig
GCA_022300075.1	Susceptible	USA:Boston	sputum	SAMN06680408	Homo sapiens	Brigham and Women's Hospital	2017	219170	5712977	159	573	NA	Contig
GCA_022300115.1	Susceptible	USA:Boston	urine	SAMN06680399	Homo sapiens	Brigham and Women's Hospital	2016	129314	5893265	202	573	NA	Contig
GCA_022300035.1	Susceptible	USA:Boston	urine	SAMN06680398	Homo sapiens	Brigham and Women's Hospital	2016	217045	5486433	75	573	NA	Contig
GCA_022300015.1	Susceptible	USA:Boston	urine	SAMN06754742	Homo sapiens	Brigham and Women's Hospital	2016	252082	5559975	72	573	NA	Contig
GCA_022299995.1	Susceptible	USA:Boston	urine	SAMN06754741	Homo sapiens	Brigham and Women's Hospital	2016	240512	5610733	112	573	NA	Contig
GCA_022299915.1	Susceptible	USA:Boston	urine	SAMN06754739	Homo sapiens	Brigham and Women's Hospital	2016	172282	5483848	97	573	NA	Contig
GCA_022299975.1	Susceptible	USA:Boston	sputum	SAMN07325893	Homo sapiens	Brigham and Women's Hospital	2016	208174	5422032	87	573	NA	Contig
GCA_022299935.1	Susceptible	USA:Boston	urine	SAMN07325896	Homo sapiens	Brigham and Women's Hospital	2016	139199	5695524	140	573	NA	Contig
GCA_022299895.1	Susceptible	USA:Boston	urine	SAMN07325895	Homo sapiens	Brigham and Women's Hospital	2016	215492	5760098	103	573	NA	Contig
GCA_022299875.1	Susceptible	USA:Boston	urine	SAMN07325898	Homo sapiens	Brigham and Women's Hospital	2016	186057	5540162	90	573	NA	Contig
GCA_022299775.1	Susceptible	USA:Boston	urine	SAMN07332511	Homo sapiens	Brigham and Women's Hospital	2017	235535	5441039	79	573	NA	Contig
GCA_022299735.1	Susceptible	USA:Boston	urine	SAMN07332515	Homo sapiens	Brigham and Women's Hospital	2017	76679	5727889	199	573	NA	Contig
GCA_022299755.1	Susceptible	USA:Boston	wound	SAMN07332510	Homo sapiens	Brigham and Women's Hospital	2017	279718	5501554	65	573	NA	Contig
GCA_022299715.1	Susceptible	USA:Boston	tracheal aspirate	SAMN07410707	Homo sapiens	Brigham and Women's Hospital	2017	147701	5659833	157	573	NA	Contig
GCA_022299535.1	Susceptible	USA:Boston	urine	SAMN08045835	Homo sapiens	Brigham and Women's Hospital	2017	230206	5734392	87	573	NA	Contig
GCA_003186535.1	Susceptible	USA:Boston	urine	SAMN05774083	Homo sapiens	Xiaomin Zhao	2016	5203126	5380271	2	573	NA	Complete Genome
GCA_003194285.1	Susceptible	Sweden: Gothenburg	urine	SAMN07602587	Homo sapiens	Clinical Microbiology Laboratory, Sahlgrenska University Hospital	2012-01-20	5256457	5391141	5	573	acute cystitis	Complete Genome
GCA_011682735.1	Susceptible	Israel	rectal	SAMN11270023	Homo sapiens	National Institute for Antibiotic Resistance and Infection Control, Israel	2017-07-31	128177	5376875	74	573	Healthy	Contig
GCA_011682755.1	Susceptible	Israel	rectal	SAMN11270024	Homo sapiens	National Institute for Antibiotic Resistance and Infection Control, Israel	2017-07-26	129143	5352364	75	573	Healthy	Contig
GCA_011682815.1	Susceptible	Israel	rectal	SAMN11270022	Homo sapiens	National Institute for Antibiotic Resistance and Infection Control, Israel	2017-07-21	128033	5309004	77	573	Healthy	Contig
GCA_011682845.1	Susceptible	Israel	rectal	SAMN11270020	Homo sapiens	National Institute for Antibiotic Resistance and Infection Control, Israel	2017-07-21	129143	5349235	74	573	Healthy	Contig
GCA_011682855.1	Susceptible	Israel	rectal	SAMN11270021	Homo sapiens	National Institute for Antibiotic Resistance and Infection Control, Israel	2017-07-21	141590	5253724	70	573	Healthy	Contig
GCA_011682885.1	Susceptible	Israel	blood	SAMN11270018	Homo sapiens	National Institute for Antibiotic Resistance and Infection Control, Israel	2017-07-18	281043	5423123	35	573	Bacteremia	Contig
GCA_011682905.1	Susceptible	Israel	rectal	SAMN11270017	Homo sapiens	National Institute for Antibiotic Resistance and Infection Control, Israel	2017-07-21	233713	5347439	46	573	Healthy	Contig
GCA_046202665.1	Susceptible	USA:Cincinnati	blood	SAMN13176241	Homo sapiens	CCHMC	2017-09-12	181236	5652632	111	573	infection	Contig
GCA_022182645.1	Susceptible	USA:Cincinnati	urine	SAMN13176255	Homo sapiens	CCHMC	2017-10-14	244643	5521249	71	573	infection	Contig
GCA_013450285.1	Susceptible	Israel	rectal	SAMN11270034	Homo sapiens	National Institute for Antibiotic Resistance and Infection Control, Israel	2017-08-11	128090	5497061	77	573	Healthy	Contig
GCA_013450305.1	Susceptible	Israel	rectal	SAMN11270032	Homo sapiens	National Institute for Antibiotic Resistance and Infection Control, Israel	2017-08-11	140114	5488905	74	573	Healthy	Contig
GCA_013450355.1	Susceptible	Israel	rectal	SAMN11270033	Homo sapiens	National Institute for Antibiotic Resistance and Infection Control, Israel	2017-08-11	170857	5532994	61	573	Healthy	Contig
GCA_013450375.1	Susceptible	Israel	rectal	SAMN11270031	Homo sapiens	National Institute for Antibiotic Resistance and Infection Control, Israel	2017-08-25	109779	5364048	84	573	Healthy	Contig
GCA_013450385.1	Susceptible	Israel	rectal	SAMN11270030	Homo sapiens	National Institute for Antibiotic Resistance and Infection Control, Israel	2017-08-11	147691	5451661	73	573	Healthy	Contig
GCA_013450405.1	Susceptible	Israel	rectal	SAMN11270028	Homo sapiens	National Institute for Antibiotic Resistance and Infection Control, Israel	2017-09-22	262532	5505505	45	573	Healthy	Contig
GCA_013450455.1	Susceptible	Israel	rectal	SAMN11270027	Homo sapiens	National Institute for Antibiotic Resistance and Infection Control, Israel	2017-09-22	124856	5430306	82	573	Healthy	Contig
GCA_013450475.1	Susceptible	Israel	rectal	SAMN11270026	Homo sapiens	National Institute for Antibiotic Resistance and Infection Control, Israel	2017-09-22	118333	5309907	88	573	Healthy	Contig
GCA_013867375.1	Susceptible	Israel	rectal	SAMN11270025	Homo sapiens	National Institute for Antibiotic Resistance and Infection Control, Israel	2017-09-22	5264625	5610399	4	573	Healthy	Scaffold
GCA_014826045.1	Susceptible	Israel	rectal	SAMN11270035	Homo sapiens	National Institute for Antibiotic Resistance and Infection Control, Israel	2017-08-11	5356496	5655539	3	573	Healthy	Complete Genome
GCA_014840405.1	Susceptible	Pakistan	throat	SAMN10086743	Homo sapiens	Aga Khan University, Karachi	2015	197360	5943451	80	573	NA	Contig
GCA_014946925.1	Susceptible	Pakistan	urine	SAMN10086827	Homo sapiens	Aga Khan University, Karachi	2016	256824	5707552	90	573	NA	Contig
GCA_019915305.1	Susceptible	Kazakhstan: Almaty	Swab from Pharynx	SAMN20982458	Homo sapiens	JSC Scientific Center for anti-infectious Drugs, Laboratory of Microbiology	2021-03-16	5498275	5716056	2	573	pneumonia	Complete Genome
GCA_019915325.1	Susceptible	Kazakhstan: Almaty	Swab from Pharynx	SAMN20982460	Homo sapiens	JSC Scientific Center for anti-infectious Drugs, Laboratory of Microbiology	2021-03-26	5319600	5576938	3	573	pneumonia	Complete Genome
GCA_019915345.1	Susceptible	Kazakhstan: Almaty	Swab from tracheostomic tube	SAMN20982459	Homo sapiens	JSC Scientific Center for anti-infectious Drugs, Laboratory of Microbiology	2021-03-16	5153521	5642663	6	573	Surgical Procedures, Operative	Complete Genome
GCA_020552755.1	Susceptible	South Africa: Pretoria	rectal swab of pregnant women	SAMN22169093	Homo sapiens	Virginia	2021-01-22	3467550	5672587	10	573	NA	Contig
GCA_024734755.1	Susceptible	Kazakhstan: Almaty	purulent-necrotic detritus	SAMN30333623	Homo sapiens	JSC Scientific Center for anti-infectious Drugs, Laboratory of Microbiology	2022-04	5324814	5548951	2	573	cholecystitis	Complete Genome
GCA_031046795.2	Susceptible	USA:Boston	urine	SAMN35219277	Homo sapiens	Brigham and Women's Hospital	2022	89182	5559709	173	573	Urinary tract infection	Contig
GCA_031046775.2	Susceptible	USA:Boston	tracheal aspirate	SAMN35219275	Homo sapiens	Brigham and Women's Hospital	2022	89182	5458703	158	573	Respiratory infection	Contig
GCA_031046755.2	Susceptible	USA:Boston	blood	SAMN35219273	Homo sapiens	Brigham and Women's Hospital	2022	301042	5647078	74	573	Sepsis	Contig
GCA_031046615.1	Susceptible	USA:Boston	urine	SAMN35159660	Homo sapiens	Brigham and Women's Hospital	2022	296291	5514145	57	573	Urinary tract infection	Contig
GCA_031046555.2	Susceptible	USA:Boston	Bronchial alveolar lavage	SAMN35159658	Homo sapiens	Brigham and Women's Hospital	2022	389466	6012387	44	573	Respiratory infection	Contig
GCA_031046495.2	Susceptible	USA:Boston	urine	SAMN35159654	Homo sapiens	Brigham and Women's Hospital	2022	746384	5447380	48	573	Urinary tract infection	Contig
GCA_031046475.2	Susceptible	USA:Boston	Vagina	SAMN35159653	Homo sapiens	Brigham and Women's Hospital	2022	351699	5714976	58	573	Vaginal infection	Contig
GCA_031046455.2	Susceptible	USA:Boston	tracheal aspirate	SAMN35159652	Homo sapiens	Brigham and Women's Hospital	2022	276977	5463146	69	573	Respiratory infection	Contig
GCA_031046415.2	Susceptible	USA:Boston	urine	SAMN35159651	Homo sapiens	Brigham and Women's Hospital	2022	318802	5718783	63	573	Urinary tract infection	Contig
GCA_031046435.2	Susceptible	USA:Boston	urine	SAMN35159650	Homo sapiens	Brigham and Women's Hospital	2022	280632	6080163	79	573	Urinary tract infection	Contig
GCA_031046375.2	Susceptible	USA:Boston	blood	SAMN35159649	Homo sapiens	Brigham and Women's Hospital	2022	307973	5784463	64	573	Sepsis	Contig
GCA_031046395.2	Susceptible	USA:Boston	urine	SAMN35159648	Homo sapiens	Brigham and Women's Hospital	2022	377855	6002347	68	573	Urinary tract infection	Contig
GCA_031046355.2	Susceptible	USA:Boston	urine	SAMN35159647	Homo sapiens	Brigham and Women's Hospital	2022	367059	6034790	84	573	Urinary tract infection	Contig
GCA_031046255.2	Susceptible	USA:Boston	urine	SAMN35159644	Homo sapiens	Brigham and Women's Hospital	2022	378508	5613778	59	573	Urinary tract infection	Contig
GCA_031046335.2	Susceptible	USA:Boston	urine	SAMN35159643	Homo sapiens	Brigham and Women's Hospital	2022	377866	5511331	64	573	Urinary tract infection	Contig
GCA_031046215.2	Susceptible	USA:Boston	urine	SAMN35159642	Homo sapiens	Brigham and Women's Hospital	2022	308627	5638235	68	573	Urinary tract infection	Contig
GCA_031046195.2	Susceptible	USA:Boston	urine	SAMN35159640	Homo sapiens	Brigham and Women's Hospital	2022	462437	5711503	63	573	Urinary tract infection	Contig
GCA_031046115.1	Susceptible	USA:Boston	wound	SAMN35159637	Homo sapiens	Brigham and Women's Hospital	2022	370313	6059604	68	573	Wound infection	Contig
GCA_031046135.2	Susceptible	USA:Boston	urine	SAMN35159636	Homo sapiens	Brigham and Women's Hospital	2022	364328	5734679	65	573	Urinary tract infection	Contig
GCA_031046095.1	Susceptible	USA:Boston	urine	SAMN35159635	Homo sapiens	Brigham and Women's Hospital	2022	349863	5547937	57	573	Urinary tract infection	Contig
GCA_031046055.2	Susceptible	USA:Boston	urine	SAMN35159662	Homo sapiens	Brigham and Women's Hospital	2022	307766	5707357	64	573	Urinary tract infection	Contig
GCA_031046035.2	Susceptible	USA:Boston	urine	SAMN35159661	Homo sapiens	Brigham and Women's Hospital	2022	473196	5619110	63	573	Urinary tract infection	Contig
GCA_031045995.2	Susceptible	USA:Boston	urine	SAMN35159609	Homo sapiens	Brigham and Women's Hospital	2022	377875	5638870	69	573	Urinary tract infection	Contig
GCA_031046015.2	Susceptible	USA:Boston	tracheal aspirate	SAMN35159607	Homo sapiens	Brigham and Women's Hospital	2022	361838	5865260	96	573	Respiratory infection	Contig
GCA_031045895.2	Susceptible	USA:Boston	Bronchial alveolar lavage	SAMN35159603	Homo sapiens	Brigham and Women's Hospital	2022	377695	5521476	67	573	Respiratory infection	Contig
GCA_031045835.2	Susceptible	USA:Boston	urine	SAMN35159600	Homo sapiens	Brigham and Women's Hospital	2022	220135	5443142	86	573	Urinary tract infection	Contig
GCA_031045815.2	Susceptible	USA:Boston	urine	SAMN35159599	Homo sapiens	Brigham and Women's Hospital	2022	355758	5559887	87	573	Urinary tract infection	Contig
GCA_031045755.2	Susceptible	USA:Boston	urine	SAMN35159596	Homo sapiens	Brigham and Women's Hospital	2022	176222	5552920	101	573	Urinary tract infection	Contig
GCA_031045735.2	Susceptible	USA:Boston	urine	SAMN35159595	Homo sapiens	Brigham and Women's Hospital	2022	334873	5508660	80	573	Urinary tract infection	Contig
GCA_031045695.2	Susceptible	USA:Boston	urine	SAMN35159568	Homo sapiens	Brigham and Women's Hospital	2023	164113	5671067	89	573	Urinary tract infection	Contig
GCA_031045675.2	Susceptible	USA:Boston	sputum	SAMN35159594	Homo sapiens	Brigham and Women's Hospital	2022	258187	5668743	98	573	Respiratory infection	Contig
GCA_031045635.2	Susceptible	USA:Boston	Anal	SAMN35159592	Homo sapiens	Brigham and Women's Hospital	2022	170649	5513389	140	573	Anal infection	Contig
GCA_031045615.1	Susceptible	USA:Boston	blood	SAMN35159591	Homo sapiens	Brigham and Women's Hospital	2023	397955	5578920	64	573	Sepsis	Contig
GCA_031045595.2	Susceptible	USA:Boston	wound	SAMN35159590	Homo sapiens	Brigham and Women's Hospital	2023	285192	5656351	61	573	Wound infection	Contig
GCA_031045555.2	Susceptible	USA:Boston	urine	SAMN35159589	Homo sapiens	Brigham and Women's Hospital	2023	371534	5678460	52	573	Urinary tract infection	Contig
GCA_031045535.1	Susceptible	USA:Boston	urine	SAMN35159588	Homo sapiens	Brigham and Women's Hospital	2023	255341	5448278	72	573	Urinary tract infection	Contig
GCA_031045655.2	Susceptible	USA:Boston	urine	SAMN35159587	Homo sapiens	Brigham and Women's Hospital	2023	281495	5694447	67	573	Urinary tract infection	Contig
GCA_031045575.2	Susceptible	USA:Boston	urine	SAMN35159586	Homo sapiens	Brigham and Women's Hospital	2023	275934	5709778	71	573	Urinary tract infection	Contig
GCA_031045515.2	Susceptible	USA:Boston	urine	SAMN35159567	Homo sapiens	Brigham and Women's Hospital	2023	807879	5734023	44	573	Urinary tract infection	Contig
GCA_031045475.2	Susceptible	USA:Boston	urine	SAMN35159634	Homo sapiens	Brigham and Women's Hospital	2022	234284	5681534	95	573	Urinary tract infection	Contig
GCA_031045415.2	Susceptible	USA:Boston	urine	SAMN35159633	Homo sapiens	Brigham and Women's Hospital	2022	477476	5449112	49	573	Urinary tract infection	Contig
GCA_031045455.2	Susceptible	USA:Boston	urine	SAMN35159632	Homo sapiens	Brigham and Women's Hospital	2022	431485	5703969	65	573	Urinary tract infection	Contig
GCA_031045435.2	Susceptible	USA:Boston	urine	SAMN35159631	Homo sapiens	Brigham and Women's Hospital	2022	328756	5652962	76	573	Urinary tract infection	Contig
GCA_031045375.2	Susceptible	USA:Boston	urine	SAMN35159630	Homo sapiens	Brigham and Women's Hospital	2022	328757	5599037	60	573	Urinary tract infection	Contig
GCA_031045325.2	Susceptible	USA:Boston	wound	SAMN35159627	Homo sapiens	Brigham and Women's Hospital	2022	271884	5335146	71	573	Wound infection	Contig
GCA_031045355.2	Susceptible	USA:Boston	urine	SAMN35159571	Homo sapiens	Brigham and Women's Hospital	2023	357581	5809910	67	573	Urinary tract infection	Contig
GCA_031045275.2	Susceptible	USA:Boston	Abdominal	SAMN35159624	Homo sapiens	Brigham and Women's Hospital	2022	222296	5710009	101	573	Abdominal infection	Contig
GCA_031045295.2	Susceptible	USA:Boston	Bronchial alveolar lavage	SAMN35159623	Homo sapiens	Brigham and Women's Hospital	2022	320226	5653803	93	573	Respiratory infection	Contig
GCA_031045255.2	Susceptible	USA:Boston	blood	SAMN35159622	Homo sapiens	Brigham and Women's Hospital	2022	221807	5593791	95	573	Sepsis	Contig
GCA_031045235.2	Susceptible	USA:Boston	blood	SAMN35159621	Homo sapiens	Brigham and Women's Hospital	2021	384832	5242456	42	573	Sepsis	Contig
GCA_031045155.2	Susceptible	USA:Boston	Abdominal	SAMN35159620	Homo sapiens	Brigham and Women's Hospital	2022	350034	5694494	72	573	Abdominal infection	Contig
GCA_031045135.2	Susceptible	USA:Boston	blood	SAMN35159619	Homo sapiens	Brigham and Women's Hospital	2022	69048	5461308	199	573	Sepsis	Contig
GCA_031045075.2	Susceptible	USA:Boston	urine	SAMN35159617	Homo sapiens	Brigham and Women's Hospital	2022	283435	5338050	69	573	Urinary tract infection	Contig
GCA_031044975.2	Susceptible	USA:Boston	urine	SAMN35159614	Homo sapiens	Brigham and Women's Hospital	2022	334408	5590564	64	573	Urinary tract infection	Contig
GCA_031044875.2	Susceptible	USA:Boston	Bronchial alveolar lavage	SAMN35159584	Homo sapiens	Brigham and Women's Hospital	2023	347204	5799740	61	573	Respiratory infection	Contig
GCA_031044895.2	Susceptible	USA:Boston	urine	SAMN35159582	Homo sapiens	Brigham and Women's Hospital	2023	378023	5605684	63	573	Urinary tract infection	Contig
GCA_031044935.2	Susceptible	USA:Boston	urine	SAMN35159580	Homo sapiens	Brigham and Women's Hospital	2023	593842	5621333	65	573	Urinary tract infection	Contig
GCA_031044795.1	Susceptible	USA:Boston	urine	SAMN35159578	Homo sapiens	Brigham and Women's Hospital	2023	377876	5729726	57	573	Urinary tract infection	Contig
GCA_031044815.2	Susceptible	USA:Boston	urine	SAMN35159577	Homo sapiens	Brigham and Women's Hospital	2023	361826	5580227	61	573	Urinary tract infection	Contig
GCA_031044775.2	Susceptible	USA:Boston	blood	SAMN35159682	Homo sapiens	Brigham and Women's Hospital	2022	308543	5581564	52	573	Sepsis	Contig
GCA_031044735.2	Susceptible	USA:Boston	tracheal aspirate	SAMN35159681	Homo sapiens	Brigham and Women's Hospital	2023	316183	5723781	100	573	Respiratory infection	Contig
GCA_031044755.2	Susceptible	USA:Boston	tracheal aspirate	SAMN35159680	Homo sapiens	Brigham and Women's Hospital	2023	279398	5818864	75	573	Respiratory infection	Contig
GCA_031044715.2	Susceptible	USA:Boston	urine	SAMN35159679	Homo sapiens	Brigham and Women's Hospital	2023	371647	5820496	66	573	Urinary tract infection	Contig
GCA_031044675.2	Susceptible	USA:Boston	urine	SAMN35159678	Homo sapiens	Brigham and Women's Hospital	2023	203232	5764348	79	573	Urinary tract infection	Contig
GCA_031044655.2	Susceptible	USA:Boston	urine	SAMN35159677	Homo sapiens	Brigham and Women's Hospital	2022	340407	5783528	54	573	Urinary tract infection	Contig
GCA_031044635.2	Susceptible	USA:Boston	urine	SAMN35159676	Homo sapiens	Brigham and Women's Hospital	2022	462437	5566399	41	573	Urinary tract infection	Contig
GCA_031044695.2	Susceptible	USA:Boston	urine	SAMN35159674	Homo sapiens	Brigham and Women's Hospital	2022	483491	5617550	47	573	Urinary tract infection	Contig
GCA_031044555.2	Susceptible	USA:Boston	urine	SAMN35159672	Homo sapiens	Brigham and Women's Hospital	2022	233229	5724440	67	573	Urinary tract infection	Contig
GCA_031044515.2	Susceptible	USA:Boston	urine	SAMN35159670	Homo sapiens	Brigham and Women's Hospital	2022	342773	5627099	70	573	Urinary tract infection	Contig
GCA_031044495.1	Susceptible	USA:Boston	Vagina	SAMN35159666	Homo sapiens	Brigham and Women's Hospital	2022	371945	5698500	65	573	Vaginal infection	Contig
GCA_031044415.2	Susceptible	USA:Boston	urine	SAMN35159566	Homo sapiens	Brigham and Women's Hospital	2023	345842	5680372	61	573	Urinary tract infection	Contig
GCA_031044475.2	Susceptible	USA:Boston	sputum	SAMN35159565	Homo sapiens	Brigham and Women's Hospital	2023	416829	5712350	53	573	Respiratory infection	Contig
GCA_031013835.2	Susceptible	USA:Boston	urine	SAMN36726405	Homo sapiens	Brigham and Women's Hospital	2023	462437	5785602	47	573	Catheter site infection	Contig
GCA_031013865.2	Susceptible	USA:Boston	urine	SAMN36727322	Homo sapiens	Brigham and Women's Hospital	2023	517316	5562890	48	573	Urinary tract infection	Contig
GCA_031013805.2	Susceptible	USA:Boston	urine	SAMN36727339	Homo sapiens	Brigham and Women's Hospital	2023	361066	5661855	57	573	Urinary tract infection	Contig
GCA_031013785.2	Susceptible	USA:Boston	cerebrospinal fluid	SAMN36727284	Homo sapiens	Brigham and Women's Hospital	2023	372708	5761960	49	573	Cerebrospinal fluid infection	Contig
GCA_031013725.2	Susceptible	USA:Boston	blood	SAMN36729193	Homo sapiens	Brigham and Women's Hospital	2023	433443	5593926	68	573	Sepsis	Contig
GCA_031013665.2	Susceptible	USA:Boston	blood	SAMN36728899	Homo sapiens	Brigham and Women's Hospital	2023	453523	5751906	45	573	Sepsis	Contig
GCA_033200535.2	Susceptible	USA:Boston	Bartholin gland	SAMN36729175	Homo sapiens	Brigham and Women's Hospital	2023	472145	5496483	56	573	Abscess	Contig
GCA_031010025.2	Susceptible	USA:Boston	blood	SAMN36892889	Homo sapiens	Brigham and Women's Hospital	2023	217838	5670914	86	573	Sepsis	Contig
GCA_031010045.2	Susceptible	USA:Boston	IR drain	SAMN36892884	Homo sapiens	Brigham and Women's Hospital	2023	301689	5753129	45	573	Abscess	Contig
GCA_031010005.2	Susceptible	USA:Boston	urine	SAMN36892861	Homo sapiens	Brigham and Women's Hospital	2023	462390	5856733	42	573	Urinary tract infection	Contig
GCA_032124915.2	Susceptible	USA:Boston	urine	SAMN37516882	Homo sapiens	Brigham and Women's Hospital	2023	461385	5755891	52	573	Urinary tract infection	Contig
GCA_032122855.2	Susceptible	USA:Boston	urine	SAMN37516937	Homo sapiens	Brigham and Women's Hospital	2023	317710	5720043	61	573	Urinary tract infection	Contig
GCA_032122875.2	Susceptible	USA:Boston	urine	SAMN37516935	Homo sapiens	Brigham and Women's Hospital	2023	308733	5787937	55	573	Urinary tract infection	Contig
GCA_032182165.2	Susceptible	USA:Boston	urine	SAMN37516928	Homo sapiens	Brigham and Women's Hospital	2023	472681	5657443	44	573	Urinary tract infection	Contig
GCA_032121595.2	Susceptible	USA:Boston	sputum	SAMN37516910	Homo sapiens	Brigham and Women's Hospital	2023	302516	5661922	67	573	Respiratory tract infection	Contig
GCA_032121395.2	Susceptible	USA:Boston	urine	SAMN37516907	Homo sapiens	Brigham and Women's Hospital	2023	743414	5656803	43	573	Urinary tract infection	Contig
GCA_032121155.2	Susceptible	USA:Boston	sputum	SAMN37516898	Homo sapiens	Brigham and Women's Hospital	2023	317710	5736969	60	573	Respiratory tract infection	Contig
GCA_032120635.2	Susceptible	USA:Boston	Abdominal abscess	SAMN37516894	Homo sapiens	Brigham and Women's Hospital	2023	288426	5814400	50	573	Abdominal abscess	Contig
GCA_032120255.2	Susceptible	USA:Boston	urine	SAMN37516885	Homo sapiens	Brigham and Women's Hospital	2023	472145	5898969	65	573	Urinary tract infection	Contig
GCA_032120235.2	Susceptible	USA:Boston	urine	SAMN37516883	Homo sapiens	Brigham and Women's Hospital	2023	116165	6071933	200	573	Urinary tract infection	Contig
GCA_033726915.1	Susceptible	USA:Boston	urine	SAMN38228868	Homo sapiens	Brigham and Women's Hospital	2023	225208	5707364	79	573	Urinary tract infection	Contig
GCA_034498995.1	Susceptible	USA:Boston	sputum	SAMN38228847	Homo sapiens	Brigham and Women's Hospital	2023	332053	5457038	58	573	Respiratory infection	Contig
GCA_034498895.1	Susceptible	USA:Boston	urine	SAMN38228839	Homo sapiens	Brigham and Women's Hospital	2023	264474	5695845	62	573	Urinary tract infection	Contig
GCA_034515705.1	Susceptible	USA:Boston	urine	SAMN38228838	Homo sapiens	Brigham and Women's Hospital	2023	354031	5672046	56	573	Urinary tract infection	Contig
GCA_034499015.1	Susceptible	USA:Boston	tracheal aspirate	SAMN38228811	Homo sapiens	Brigham and Women's Hospital	2023	332082	5639954	66	573	Respiratory infection	Contig
GCA_033726495.1	Susceptible	USA:Boston	urine	SAMN38228823	Homo sapiens	Brigham and Women's Hospital	2023	162270	5730185	94	573	Urinary tract infection	Contig
GCA_034515585.1	Susceptible	USA:Boston	Spinous process	SAMN38228821	Homo sapiens	Brigham and Women's Hospital	2023	350429	5652259	52	573	Internal infection	Contig
GCA_034515785.1	Susceptible	USA:Boston	urine	SAMN38228812	Homo sapiens	Brigham and Women's Hospital	2023	511191	5861818	58	573	Urinary tract infection	Contig
GCA_036668515.1	Susceptible	USA:Boston	blood	SAMN39956415	Homo sapiens	Brigham and Women's Hospital	2024	280978	5602231	78	573	Sepsis	Contig
GCA_037287365.1	Susceptible	South Africa: Pretoria	fluid aspirate	SAMN29928043	Homo sapiens	National health Laboratory service	2020	5614035	5859543	3	573	Infection	Contig
GCA_038080515.1	Susceptible	USA:Boston	Peg site	SAMN40930671	Homo sapiens	Brigham and Women's Hospital	2024	203490	5738054	91	573	Wound infection	Contig
GCA_038081555.1	Susceptible	USA:Boston	Leg	SAMN40930668	Homo sapiens	Brigham and Women's Hospital	2024	204085	5628834	89	573	Wound infection	Contig
GCA_038080075.1	Susceptible	USA:Boston	Abscess	SAMN40930641	Homo sapiens	Brigham and Women's Hospital	2024	340408	5511451	49	573	Abscess	Contig
GCA_038513665.1	Susceptible	USA:Boston	sputum	SAMN41091862	Homo sapiens	Brigham and Women's Hospital	2024	348776	5519371	60	573	Respoiratory infection	Contig
GCA_043905525.1	Susceptible	Tunisia: Sfax	blood	SAMN43765505	Homo sapiens	Habib Bourguiba Hospital	2011	201739	5746171	88	573	Sepsis	Contig
GCA_043905305.1	Susceptible	Tunisia: Sfax	blood	SAMN43765504	Homo sapiens	Habib Bourguiba Hospital	2010	188601	5750868	100	573	Sepsis	Contig
GCA_043905285.1	Susceptible	Tunisia: Sfax	blood	SAMN43765575	Homo sapiens	Habib Bourguiba Hospital	2020	259268	5685342	93	573	Sepsis	Contig
GCA_043904865.1	Susceptible	Tunisia: Sfax	blood	SAMN43765503	Homo sapiens	Habib Bourguiba Hospital	2010	169834	5616134	107	573	Sepsis	Contig
GCA_043863205.1	Susceptible	Tunisia: Sfax	blood	SAMN43765501	Homo sapiens	Habib Bourguiba Hospital	2010	217220	5795854	73	573	Sepsis	Contig
GCA_043863025.1	Susceptible	Tunisia: Sfax	blood	SAMN43765541	Homo sapiens	Habib Bourguiba Hospital	2015	197246	6229871	169	573	Sepsis	Contig
GCA_043861595.1	Susceptible	Tunisia: Sfax	blood	SAMN43765500	Homo sapiens	Habib Bourguiba Hospital	2010	217220	5842420	79	573	Sepsis	Contig
GCA_043861645.1	Susceptible	Tunisia: Sfax	blood	SAMN43765535	Homo sapiens	Habib Bourguiba Hospital	2015	201651	5671969	106	573	Sepsis	Contig
GCA_043860375.1	Susceptible	Tunisia: Sfax	blood	SAMN43765530	Homo sapiens	Habib Bourguiba Hospital	2014	182601	5718470	114	573	Sepsis	Contig
GCA_043860235.1	Susceptible	Tunisia: Sfax	blood	SAMN43765527	Homo sapiens	Habib Bourguiba Hospital	2014	267519	5913727	125	573	Sepsis	Contig
GCA_043860195.1	Susceptible	Tunisia: Sfax	blood	SAMN43765526	Homo sapiens	Habib Bourguiba Hospital	2014	322633	5829018	79	573	Sepsis	Contig
GCA_043860075.1	Susceptible	Tunisia: Sfax	blood	SAMN43765499	Homo sapiens	Habib Bourguiba Hospital	2010	278818	5823382	73	573	Sepsis	Contig
GCA_043860015.1	Susceptible	Tunisia: Sfax	blood	SAMN43765523	Homo sapiens	Habib Bourguiba Hospital	2014	263252	5950991	107	573	Sepsis	Contig
GCA_043859995.1	Susceptible	Tunisia: Sfax	blood	SAMN43765522	Homo sapiens	Habib Bourguiba Hospital	2013	272206	5821811	80	573	Sepsis	Contig
GCA_043859855.1	Susceptible	Tunisia: Sfax	blood	SAMN43765521	Homo sapiens	Habib Bourguiba Hospital	2013	237031	5491408	83	573	Sepsis	Contig
GCA_043859835.1	Susceptible	Tunisia: Sfax	blood	SAMN43765520	Homo sapiens	Habib Bourguiba Hospital	2013	238352	5788534	84	573	Sepsis	Contig
GCA_043859815.1	Susceptible	Tunisia: Sfax	blood	SAMN43765518	Homo sapiens	Habib Bourguiba Hospital	2013	238730	6011877	66	573	Sepsis	Contig
GCA_043859735.1	Susceptible	Tunisia: Sfax	blood	SAMN43765517	Homo sapiens	Habib Bourguiba Hospital	2013	149288	5785420	101	573	Sepsis	Contig
GCA_043859495.1	Susceptible	Tunisia: Sfax	blood	SAMN43765515	Homo sapiens	Habib Bourguiba Hospital	2013	348796	6054856	83	573	Sepsis	Contig
GCA_043859485.1	Susceptible	Tunisia: Sfax	blood	SAMN43765513	Homo sapiens	Habib Bourguiba Hospital	2012	220420	5797345	102	573	Sepsis	Contig
GCA_043859365.1	Susceptible	Tunisia: Sfax	blood	SAMN43765512	Homo sapiens	Habib Bourguiba Hospital	2012	257578	5986280	119	573	Sepsis	Contig
GCA_043859305.1	Susceptible	Tunisia: Sfax	blood	SAMN43765509	Homo sapiens	Habib Bourguiba Hospital	2012	254098	5778638	96	573	Sepsis	Contig
GCA_043859295.1	Susceptible	Tunisia: Sfax	blood	SAMN43765508	Homo sapiens	Habib Bourguiba Hospital	2011	312854	6173504	94	573	Sepsis	Contig
GCA_007955145.1	Susceptible	Russia: Kazan	feces	SAMN12349656	Homo sapiens	NA	2017-05-26	358425	5347017	74	573	disease	Scaffold
GCA_007955175.1	Susceptible	Russia: Kazan	feces	SAMN12349655	Homo sapiens	NA	2017-04-18	263911	6015114	106	573	disease	Scaffold
GCA_007955215.1	Susceptible	Russia: Kazan	feces	SAMN12349653	Homo sapiens	NA	2017-02-28	307112	6137082	129	573	disease	Scaffold
GCA_007955245.1	Susceptible	Russia: Kazan	feces	SAMN12349654	Homo sapiens	NA	2017-03-02	307112	6077284	124	573	disease	Scaffold
GCA_007955265.1	Susceptible	Russia: Kazan	feces	SAMN12349657	Homo sapiens	NA	2017-06-09	437151	5352384	78	573	disease	Scaffold
GCA_007955275.1	Susceptible	Russia: Kazan	feces	SAMN12349651	Homo sapiens	NA	2017-02-27	319410	6102725	110	573	disease	Scaffold
GCA_007955285.1	Susceptible	Russia: Kazan	feces	SAMN12349649	Homo sapiens	NA	2017-02-27	307112	6107494	123	573	disease	Scaffold
GCA_007955345.1	Susceptible	Russia: Kazan	feces	SAMN12349652	Homo sapiens	NA	2017-02-28	322041	5832928	83	573	disease	Scaffold

## Sheet: Table S1B
Table S1B. Antimircobial susceptibility data of K. pneumoniae genomes from BioSample database
Assembly	BioSample	Resistance phenotype	Measurement sign	Measurement	Measurement units	Laboratory typing method	Testing standard
GCA_022316865.1	SAMN03892119	resistant	>=	16	mg/L	MIC	CLSI
GCA_022316805.1	SAMN03892126	resistant	>=	16	mg/L	MIC	CLSI
GCA_022316565.1	SAMN04096282	resistant	>=	4	mg/L	MIC	CLSI
GCA_001704235.1	SAMN04448219	resistant	==	4	mg/L	MIC	CLSI
GCA_022315695.1	SAMN04448220	resistant	==	4	mg/L	MIC	CLSI
GCA_022315735.1	SAMN04448221	resistant	==	4	mg/L	MIC	CLSI
GCA_021773985.1	SAMN04448224	resistant	==	4	mg/L	MIC	CLSI
GCA_022315675.1	SAMN04448225	resistant	>	8	mg/L	MIC	CLSI
GCA_022315715.1	SAMN04448226	resistant	==	8	mg/L	MIC	CLSI
GCA_001709275.1	SAMN04448229	resistant	>	8	mg/L	MIC	CLSI
GCA_022315615.1	SAMN04448231	resistant	>	8	mg/L	MIC	CLSI
GCA_022315935.1	SAMN04448235	resistant	>	8	mg/L	MIC	CLSI
GCA_022315955.1	SAMN04448236	resistant	>	8	mg/L	MIC	CLSI
GCA_022315975.1	SAMN04448237	resistant	>	8	mg/L	MIC	CLSI
GCA_022316015.1	SAMN04448240	resistant	>	8	mg/L	MIC	CLSI
GCA_001709295.1	SAMN04448241	resistant	==	4	mg/L	MIC	CLSI
GCA_022315835.1	SAMN04448244	resistant	==	8	mg/L	MIC	CLSI
GCA_022315775.1	SAMN04448246	resistant	==	4	mg/L	MIC	CLSI
GCA_022315855.1	SAMN04448248	resistant	>	8	mg/L	MIC	CLSI
GCA_022315875.1	SAMN04448249	resistant	>	8	mg/L	MIC	CLSI
GCA_022316325.1	SAMN04514120	resistant	>=	16	mg/L	MIC	CLSI
GCA_022316305.1	SAMN04514121	resistant	>=	16	mg/L	MIC	CLSI
GCA_022316245.1	SAMN04514122	resistant	>=	16	mg/L	MIC	CLSI
GCA_022316285.1	SAMN04514123	resistant	>=	16	mg/L	MIC	CLSI
GCA_022316195.1	SAMN04514124	resistant	>=	16	mg/L	MIC	CLSI
GCA_022315635.1	SAMN05194535	resistant	==	8	mg/L	MIC	CLSI
GCA_001720865.1	SAMN05213494	resistant	>	8	mg/L	MIC	CLSI
GCA_001720845.1	SAMN05213495	resistant	==	4	mg/L	MIC	CLSI
GCA_001720905.1	SAMN05213496	resistant	>	8	mg/L	MIC	CLSI
GCA_001720805.1	SAMN05213498	resistant	==	8	mg/L	MIC	CLSI
GCA_001720705.1	SAMN05213499	resistant	>	8	mg/L	MIC	CLSI
GCA_001720755.1	SAMN05213500	resistant	>	8	mg/L	MIC	CLSI
GCA_001720765.1	SAMN05213501	resistant	>	8	mg/L	MIC	CLSI
GCA_022300175.1	SAMN06546424	resistant	==	8	mg/L	MIC	CLSI
GCA_022300135.1	SAMN06546425	resistant	==	8	mg/L	MIC	CLSI
GCA_022300055.1	SAMN06680411	resistant	==	4	mg/L	MIC	CLSI
GCA_022299675.1	SAMN07410711	resistant	>=	16	mg/L	MIC	CLSI
GCA_022299635.1	SAMN07450844	resistant	==	4	mg/L	MIC	CLSI
GCA_022299455.1	SAMN08045836	resistant	>=	32	mg/L	MIC	CLSI
GCA_014840575.1	SAMN10086689	resistant	>	8	mg/L	MIC	CLSI
GCA_014840555.1	SAMN10086696	resistant	>	8	mg/L	MIC	CLSI
GCA_014840645.1	SAMN10086698	resistant	>	8	mg/L	MIC	CLSI
GCA_014946935.1	SAMN10086700	resistant	>	8	mg/L	MIC	CLSI
GCA_014840605.1	SAMN10086702	resistant	>	8	mg/L	MIC	CLSI
GCA_014840635.1	SAMN10086703	resistant	>	8	mg/L	MIC	CLSI
GCA_014840475.1	SAMN10086734	resistant	>	8	mg/L	MIC	CLSI
GCA_014946945.1	SAMN10086737	resistant	>	8	mg/L	MIC	CLSI
GCA_014840415.1	SAMN10086740	resistant	==	8	mg/L	MIC	CLSI
GCA_014840435.1	SAMN10086741	resistant	==	4	mg/L	MIC	CLSI
GCA_014840495.1	SAMN10086745	resistant	==	8	mg/L	MIC	CLSI
GCA_014840505.1	SAMN10086746	resistant	>	8	mg/L	MIC	CLSI
GCA_014840535.1	SAMN10086747	resistant	==	8	mg/L	MIC	CLSI
GCA_014840305.1	SAMN10086809	resistant	==	8	mg/L	MIC	CLSI
GCA_014840295.1	SAMN10086811	resistant	>	8	mg/L	MIC	CLSI
GCA_014840245.1	SAMN10086816	resistant	>	8	mg/L	MIC	CLSI
GCA_014840345.1	SAMN10086825	resistant	>	8	mg/L	MIC	CLSI
GCA_014840325.1	SAMN10086826	resistant	>	8	mg/L	MIC	CLSI
GCA_014840315.1	SAMN10086828	resistant	>	8	mg/L	MIC	CLSI
GCA_014840395.1	SAMN10086830	resistant	>	8	mg/L	MIC	CLSI
GCA_008704215.1	SAMN12738923	resistant	>	8	mg/L	MIC	CLSI
GCA_008704185.1	SAMN12738924	resistant	>	8	mg/L	MIC	CLSI
GCA_008704155.1	SAMN12738926	resistant	>	8	mg/L	MIC	CLSI
GCA_008704045.1	SAMN12738927	resistant	>	8	mg/L	MIC	CLSI
GCA_008704055.1	SAMN12738928	resistant	>	8	mg/L	MIC	CLSI
GCA_018314145.1	SAMN18920621	resistant	>	8	mg/L	MIC	CLSI
GCA_020552715.1	SAMN22169094	resistant	>=	16	mg/L	MIC	CLSI
GCA_024580135.1	SAMN29928034	resistant	==	4	mg/L	MIC	CLSI
GCA_024580215.1	SAMN29928035	resistant	==	4	mg/L	MIC	CLSI
GCA_024580195.1	SAMN29928037	resistant	>	8	mg/L	MIC	CLSI
GCA_025367575.1	SAMN30886168	resistant	>=	16	mg/L	MIC	EUCAST
GCA_025367465.1	SAMN30886169	resistant	>=	16	mg/L	MIC	EUCAST
GCA_026413095.1	SAMN30926478	resistant	>	8	mg/L	MIC	EUCAST
GCA_027144125.3	SAMN31774407	resistant	==	8	mg/L	MIC	CLSI
GCA_029621445.1	SAMN34111336	resistant	==	8	mg/L	MIC	CLSI
GCA_031039775.1	SAMN34111340	resistant	>	8	mg/L	MIC	CLSI
GCA_031034115.1	SAMN34111349	resistant	>	8	mg/L	MIC	CLSI
GCA_030026945.2	SAMN34535840	resistant	==	16	mg/L	MIC	EUCAST
GCA_031045035.2	SAMN35159570	resistant	>=	16	mg/L	MIC	CLSI
GCA_031044835.2	SAMN35159581	resistant	>=	16	mg/L	MIC	CLSI
GCA_031045715.2	SAMN35159593	resistant	>=	16	mg/L	MIC	CLSI
GCA_031045855.2	SAMN35159601	resistant	>=	16	mg/L	MIC	CLSI
GCA_031045875.2	SAMN35159602	resistant	>=	16	mg/L	MIC	CLSI
GCA_031044995.2	SAMN35159612	resistant	>=	16	mg/L	MIC	CLSI
GCA_031045015.2	SAMN35159613	resistant	==	4	mg/L	MIC	CLSI
GCA_031045065.2	SAMN35159615	resistant	==	4	mg/L	MIC	CLSI
GCA_031046155.2	SAMN35159638	resistant	==	8	mg/L	MIC	CLSI
GCA_031046175.2	SAMN35159639	resistant	==	8	mg/L	MIC	CLSI
GCA_031046515.2	SAMN35159657	resistant	>=	16	mg/L	MIC	CLSI
GCA_031044435.2	SAMN35159665	resistant	>=	16	mg/L	MIC	CLSI
GCA_031046835.2	SAMN35219276	resistant	==	8	mg/L	MIC	CLSI
GCA_033726815.1	SAMN38228851	resistant	>=	16	mg/L	MIC	CLSI
GCA_036669215.1	SAMN39956422	resistant	>=	16	mg/L	MIC	CLSI
GCA_038083435.1	SAMN40930636	resistant	==	8	mg/L	MIC	CLSI
GCA_038512135.1	SAMN41091868	resistant	>=	16	mg/L	MIC	CLSI
GCA_043904745.1	SAMN43765502	resistant	>	32	mg/L	MIC	EUCAST
GCA_043858225.1	SAMN43765506	resistant	==	16	mg/L	MIC	EUCAST
GCA_043858445.1	SAMN43765507	resistant	==	16	mg/L	MIC	EUCAST
GCA_043859285.1	SAMN43765510	resistant	==	16	mg/L	MIC	EUCAST
GCA_043859275.1	SAMN43765511	resistant	==	16	mg/L	MIC	EUCAST
GCA_043859615.1	SAMN43765514	resistant	==	16	mg/L	MIC	EUCAST
GCA_043859655.1	SAMN43765516	resistant	==	16	mg/L	MIC	EUCAST
GCA_043859795.1	SAMN43765519	resistant	==	16	mg/L	MIC	EUCAST
GCA_043859975.1	SAMN43765524	resistant	>	32	mg/L	MIC	EUCAST
GCA_043860255.1	SAMN43765528	resistant	==	16	mg/L	MIC	EUCAST
GCA_043860435.1	SAMN43765531	resistant	==	16	mg/L	MIC	EUCAST
GCA_043860455.1	SAMN43765532	resistant	==	32	mg/L	MIC	EUCAST
GCA_043860495.1	SAMN43765533	resistant	==	32	mg/L	MIC	EUCAST
GCA_043863105.1	SAMN43765539	resistant	==	16	mg/L	MIC	EUCAST
GCA_043863125.1	SAMN43765542	resistant	==	32	mg/L	MIC	EUCAST
GCA_043863145.1	SAMN43765543	resistant	==	32	mg/L	MIC	EUCAST
GCA_043863165.1	SAMN43765544	resistant	>	32	mg/L	MIC	EUCAST
GCA_043863185.1	SAMN43765545	resistant	>	32	mg/L	MIC	EUCAST
GCA_043863245.1	SAMN43765546	resistant	>	32	mg/L	MIC	EUCAST
GCA_043863225.1	SAMN43765547	resistant	==	16	mg/L	MIC	EUCAST
GCA_043863285.1	SAMN43765549	resistant	>	32	mg/L	MIC	EUCAST
GCA_043863325.1	SAMN43765550	resistant	>	32	mg/L	MIC	EUCAST
GCA_043863305.1	SAMN43765551	resistant	>	32	mg/L	MIC	EUCAST
GCA_043863385.1	SAMN43765553	resistant	>	32	mg/L	MIC	EUCAST
GCA_043863405.1	SAMN43765554	resistant	>	32	mg/L	MIC	EUCAST
GCA_043863365.1	SAMN43765555	resistant	==	16	mg/L	MIC	EUCAST
GCA_043863495.1	SAMN43765556	resistant	==	16	mg/L	MIC	EUCAST
GCA_043863445.1	SAMN43765557	resistant	==	32	mg/L	MIC	EUCAST
GCA_043863475.1	SAMN43765558	resistant	>	32	mg/L	MIC	EUCAST
GCA_043863515.1	SAMN43765559	resistant	>	32	mg/L	MIC	EUCAST
GCA_043863555.1	SAMN43765561	resistant	>	32	mg/L	MIC	EUCAST
GCA_043904785.1	SAMN43765562	resistant	>	32	mg/L	MIC	EUCAST
GCA_043904825.1	SAMN43765564	resistant	>	32	mg/L	MIC	EUCAST
GCA_043904845.1	SAMN43765565	resistant	>	32	mg/L	MIC	EUCAST
GCA_043904885.1	SAMN43765566	resistant	>	32	mg/L	MIC	EUCAST
GCA_043904905.1	SAMN43765567	resistant	>	32	mg/L	MIC	EUCAST
GCA_043905165.1	SAMN43765568	resistant	>	32	mg/L	MIC	EUCAST
GCA_043905145.1	SAMN43765569	resistant	==	16	mg/L	MIC	EUCAST
GCA_043905185.1	SAMN43765570	resistant	>	32	mg/L	MIC	EUCAST
GCA_043905225.1	SAMN43765571	resistant	>	32	mg/L	MIC	EUCAST
GCA_043905245.1	SAMN43765572	resistant	>	32	mg/L	MIC	EUCAST
GCA_043905265.1	SAMN43765573	resistant	==	16	mg/L	MIC	EUCAST
GCA_043905325.1	SAMN43765574	resistant	>	32	mg/L	MIC	EUCAST
GCA_043905355.1	SAMN43765576	resistant	>	32	mg/L	MIC	EUCAST
GCA_043905385.1	SAMN43765577	resistant	>	32	mg/L	MIC	EUCAST
GCA_043905345.1	SAMN43765578	resistant	>	32	mg/L	MIC	EUCAST
GCA_043905445.1	SAMN43765579	resistant	>	32	mg/L	MIC	EUCAST
GCA_043905405.1	SAMN43765580	resistant	>	32	mg/L	MIC	EUCAST
GCA_043905425.1	SAMN43765581	resistant	>	32	mg/L	MIC	EUCAST
GCA_043905465.1	SAMN43765582	resistant	>	32	mg/L	MIC	EUCAST
GCA_043905485.1	SAMN43765584	resistant	>	32	mg/L	MIC	EUCAST
GCA_043905505.1	SAMN43765585	resistant	>	32	mg/L	MIC	EUCAST
GCA_043905545.1	SAMN43765586	resistant	>	32	mg/L	MIC	EUCAST
GCA_043905605.1	SAMN43765587	resistant	>	32	mg/L	MIC	EUCAST
GCA_043905665.1	SAMN43765588	resistant	>	32	mg/L	MIC	EUCAST
GCA_043905585.1	SAMN43765589	resistant	>	32	mg/L	MIC	EUCAST
GCA_043905645.1	SAMN43765590	resistant	>	32	mg/L	MIC	EUCAST
GCA_043905625.1	SAMN43765591	resistant	>	32	mg/L	MIC	EUCAST
GCA_049102505.1	SAMN46841724	resistant	>=	128	mg/L	MIC	EUCAST
GCA_049102525.1	SAMN46841726	resistant	>=	128	mg/L	MIC	EUCAST
GCA_049381385.1	SAMN46841726	resistant	>=	128	mg/L	MIC	EUCAST
GCA_022316825.1	SAMN03892120	susceptible	==	28	mm	disk diffusion	CLSI
GCA_022315985.1	SAMN04448239	susceptible	==	0.25	mg/L	MIC	CLSI
GCA_022316405.1	SAMN04456590	susceptible	<=	0.25	mg/L	MIC	CLSI
GCA_022316365.1	SAMN04456592	susceptible	==	29	mm	disk diffusion	CLSI
GCA_001720815.1	SAMN05213502	susceptible	==	1	mg/L	MIC	CLSI
GCA_001720745.1	SAMN05213503	susceptible	==	1	mg/L	MIC	CLSI
GCA_022310975.1	SAMN05510459	susceptible	<=	0.25	mg/L	MIC	CLSI
GCA_022310935.1	SAMN05774073	susceptible	<=	0.25	mg/L	MIC	CLSI
GCA_003186535.1	SAMN05774083	susceptible	>=	0.25	mg/L	MIC	CLSI
GCA_022310895.1	SAMN05806167	susceptible	<=	0.25	mg/L	MIC	CLSI
GCA_022310915.1	SAMN05806176	susceptible	<=	0.25	mg/L	MIC	CLSI
GCA_022300155.1	SAMN06015658	susceptible	<=	0.25	mg/L	MIC	CLSI
GCA_022307095.1	SAMN06015668	susceptible	<=	0.25	mg/L	MIC	CLSI
GCA_022305035.1	SAMN06311516	susceptible	<=	0.25	mg/L	MIC	CLSI
GCA_022300095.1	SAMN06546423	susceptible	<=	0.25	mg/L	MIC	CLSI
GCA_022300035.1	SAMN06680398	susceptible	<=	0.25	mg/L	MIC	CLSI
GCA_022300115.1	SAMN06680399	susceptible	<=	0.25	mg/L	MIC	CLSI
GCA_022300075.1	SAMN06680408	susceptible	<=	0.25	mg/L	MIC	CLSI
GCA_022300195.1	SAMN06680409	susceptible	<=	0.25	mg/L	MIC	CLSI
GCA_022299915.1	SAMN06754739	susceptible	<=	0.25	mg/L	MIC	CLSI
GCA_022299995.1	SAMN06754741	susceptible	<=	0.25	mg/L	MIC	CLSI
GCA_022300015.1	SAMN06754742	susceptible	<=	0.25	mg/L	MIC	CLSI
GCA_022299975.1	SAMN07325893	susceptible	<=	0.25	mg/L	MIC	CLSI
GCA_022299895.1	SAMN07325895	susceptible	<=	0.25	mg/L	MIC	CLSI
GCA_022299935.1	SAMN07325896	susceptible	<=	0.25	mg/L	MIC	CLSI
GCA_022299875.1	SAMN07325898	susceptible	<=	0.25	mg/L	MIC	CLSI
GCA_022299755.1	SAMN07332510	susceptible	<=	0.25	mg/L	MIC	CLSI
GCA_022299775.1	SAMN07332511	susceptible	<=	0.25	mg/L	MIC	CLSI
GCA_022299735.1	SAMN07332515	susceptible	<=	0.25	mg/L	MIC	CLSI
GCA_022299715.1	SAMN07410707	susceptible	==	1	mg/L	MIC	CLSI
GCA_003194285.1	SAMN07602587	susceptible	==	0.38	mg/L	MIC	EUCAST
GCA_022299535.1	SAMN08045835	susceptible	==	1	mg/L	MIC	CLSI
GCA_014840405.1	SAMN10086743	susceptible	==	1	mg/L	MIC	CLSI
GCA_014946925.1	SAMN10086827	susceptible	==	0.5	mg/L	MIC	CLSI
GCA_011682905.1	SAMN11270017	susceptible	<=	0.25	mg/L	MIC	CLSI
GCA_011682885.1	SAMN11270018	susceptible	<=	0.25	mg/L	MIC	CLSI
GCA_011682845.1	SAMN11270020	susceptible	<=	0.25	mg/L	MIC	CLSI
GCA_011682855.1	SAMN11270021	susceptible	<=	0.25	mg/L	MIC	CLSI
GCA_011682815.1	SAMN11270022	susceptible	<=	0.25	mg/L	MIC	CLSI
GCA_011682735.1	SAMN11270023	susceptible	<=	0.25	mg/L	MIC	CLSI
GCA_011682755.1	SAMN11270024	susceptible	<=	0.25	mg/L	MIC	CLSI
GCA_013867375.1	SAMN11270025	susceptible	<=	0.25	mg/L	MIC	CLSI
GCA_013450475.1	SAMN11270026	susceptible	<=	0.25	mg/L	MIC	CLSI
GCA_013450455.1	SAMN11270027	susceptible	<=	0.25	mg/L	MIC	CLSI
GCA_013450405.1	SAMN11270028	susceptible	<=	0.25	mg/L	MIC	CLSI
GCA_013450385.1	SAMN11270030	susceptible	<=	0.25	mg/L	MIC	CLSI
GCA_013450375.1	SAMN11270031	susceptible	<=	0.25	mg/L	MIC	CLSI
GCA_013450305.1	SAMN11270032	susceptible	<=	0.25	mg/L	MIC	CLSI
GCA_013450355.1	SAMN11270033	susceptible	<=	0.25	mg/L	MIC	CLSI
GCA_013450285.1	SAMN11270034	susceptible	<=	0.25	mg/L	MIC	CLSI
GCA_014826045.1	SAMN11270035	susceptible	<=	0.25	mg/L	MIC	CLSI
GCA_007955285.1	SAMN12349649	susceptible	==	1	mg/L	missing	EUCAST
GCA_007955275.1	SAMN12349651	susceptible	==	1	mg/L	missing	EUCAST
GCA_007955345.1	SAMN12349652	susceptible	==	1	mg/L	missing	EUCAST
GCA_007955215.1	SAMN12349653	susceptible	==	1	mg/L	missing	EUCAST
GCA_007955245.1	SAMN12349654	susceptible	==	1	mg/L	missing	EUCAST
GCA_007955175.1	SAMN12349655	susceptible	==	1	mg/L	missing	EUCAST
GCA_007955145.1	SAMN12349656	susceptible	==	1	mg/L	missing	EUCAST
GCA_007955265.1	SAMN12349657	susceptible	==	1	mg/L	missing	EUCAST
GCA_046202665.1	SAMN13176241	susceptible	<=	0.25	mg/L	MIC	CLSI
GCA_022182645.1	SAMN13176255	susceptible	<=	0.25	mg/L	MIC	CLSI
GCA_019915305.1	SAMN20982458	susceptible	==	27	mm	disk diffusion	CLSI
GCA_019915345.1	SAMN20982459	susceptible	==	31	mm	disk diffusion	CLSI
GCA_019915325.1	SAMN20982460	susceptible	==	35	mm	disk diffusion	CLSI
GCA_020552755.1	SAMN22169093	susceptible	==	1	mg/L	MIC	CLSI
GCA_037287365.1	SAMN29928043	susceptible	<=	1	mg/L	MIC	CLSI
GCA_024734755.1	SAMN30333623	susceptible	==	25	mm	disk diffusion	CLSI
GCA_031044475.2	SAMN35159565	susceptible	<=	0.25	mg/L	MIC	CLSI
GCA_031044415.2	SAMN35159566	susceptible	<=	0.25	mg/L	MIC	CLSI
GCA_031045515.2	SAMN35159567	susceptible	<=	0.25	mg/L	MIC	CLSI
GCA_031045695.2	SAMN35159568	susceptible	<=	0.25	mg/L	MIC	CLSI
GCA_031045355.2	SAMN35159571	susceptible	==	0.5	mg/L	MIC	CLSI
GCA_031044815.2	SAMN35159577	susceptible	<=	0.25	mg/L	MIC	CLSI
GCA_031044795.1	SAMN35159578	susceptible	<=	0.25	mg/L	MIC	CLSI
GCA_031044935.2	SAMN35159580	susceptible	<=	0.25	mg/L	MIC	CLSI
GCA_031044895.2	SAMN35159582	susceptible	<=	0.25	mg/L	MIC	CLSI
GCA_031044875.2	SAMN35159584	susceptible	<=	0.25	mg/L	MIC	CLSI
GCA_031045575.2	SAMN35159586	susceptible	<=	0.25	mg/L	MIC	CLSI
GCA_031045655.2	SAMN35159587	susceptible	<=	0.25	mg/L	MIC	CLSI
GCA_031045535.1	SAMN35159588	susceptible	<=	0.25	mg/L	MIC	CLSI
GCA_031045555.2	SAMN35159589	susceptible	<=	0.25	mg/L	MIC	CLSI
GCA_031045595.2	SAMN35159590	susceptible	<=	0.25	mg/L	MIC	CLSI
GCA_031045615.1	SAMN35159591	susceptible	<=	0.25	mg/L	MIC	CLSI
GCA_031045635.2	SAMN35159592	susceptible	<=	0.25	mg/L	MIC	CLSI
GCA_031045675.2	SAMN35159594	susceptible	<=	0.25	mg/L	MIC	CLSI
GCA_031045735.2	SAMN35159595	susceptible	<=	0.25	mg/L	MIC	CLSI
GCA_031045755.2	SAMN35159596	susceptible	<=	0.25	mg/L	MIC	CLSI
GCA_031045815.2	SAMN35159599	susceptible	<=	0.25	mg/L	MIC	CLSI
GCA_031045835.2	SAMN35159600	susceptible	<=	0.25	mg/L	MIC	CLSI
GCA_031045895.2	SAMN35159603	susceptible	==	1	mg/L	MIC	CLSI
GCA_031046015.2	SAMN35159607	susceptible	<=	0.25	mg/L	MIC	CLSI
GCA_031045995.2	SAMN35159609	susceptible	<=	0.25	mg/L	MIC	CLSI
GCA_031044975.2	SAMN35159614	susceptible	<=	0.25	mg/L	MIC	CLSI
GCA_031045075.2	SAMN35159617	susceptible	<=	0.25	mg/L	MIC	CLSI
GCA_031045135.2	SAMN35159619	susceptible	==	0.5	mg/L	MIC	CLSI
GCA_031045155.2	SAMN35159620	susceptible	<=	0.25	mg/L	MIC	CLSI
GCA_031045235.2	SAMN35159621	susceptible	<=	0.25	mg/L	MIC	CLSI
GCA_031045255.2	SAMN35159622	susceptible	<=	0.25	mg/L	MIC	CLSI
GCA_031045295.2	SAMN35159623	susceptible	<=	0.25	mg/L	MIC	CLSI
GCA_031045275.2	SAMN35159624	susceptible	<=	0.25	mg/L	MIC	CLSI
GCA_031045325.2	SAMN35159627	susceptible	<=	0.25	mg/L	MIC	CLSI
GCA_031045375.2	SAMN35159630	susceptible	<=	0.25	mg/L	MIC	CLSI
GCA_031045435.2	SAMN35159631	susceptible	<=	0.25	mg/L	MIC	CLSI
GCA_031045455.2	SAMN35159632	susceptible	<=	0.25	mg/L	MIC	CLSI
GCA_031045415.2	SAMN35159633	susceptible	<=	0.25	mg/L	MIC	CLSI
GCA_031045475.2	SAMN35159634	susceptible	<=	0.25	mg/L	MIC	CLSI
GCA_031046095.1	SAMN35159635	susceptible	<=	0.25	mg/L	MIC	CLSI
GCA_031046135.2	SAMN35159636	susceptible	<=	0.25	mg/L	MIC	CLSI
GCA_031046115.1	SAMN35159637	susceptible	<=	0.25	mg/L	MIC	CLSI
GCA_031046195.2	SAMN35159640	susceptible	<=	0.25	mg/L	MIC	CLSI
GCA_031046215.2	SAMN35159642	susceptible	<=	0.25	mg/L	MIC	CLSI
GCA_031046335.2	SAMN35159643	susceptible	<=	0.25	mg/L	MIC	CLSI
GCA_031046255.2	SAMN35159644	susceptible	<=	0.25	mg/L	MIC	CLSI
GCA_031046355.2	SAMN35159647	susceptible	<=	0.25	mg/L	MIC	CLSI
GCA_031046395.2	SAMN35159648	susceptible	<=	0.25	mg/L	MIC	CLSI
GCA_031046375.2	SAMN35159649	susceptible	<=	0.25	mg/L	MIC	CLSI
GCA_031046435.2	SAMN35159650	susceptible	==	1	mg/L	MIC	CLSI
GCA_031046415.2	SAMN35159651	susceptible	<=	0.25	mg/L	MIC	CLSI
GCA_031046455.2	SAMN35159652	susceptible	<=	0.25	mg/L	MIC	CLSI
GCA_031046475.2	SAMN35159653	susceptible	<=	0.25	mg/L	MIC	CLSI
GCA_031046495.2	SAMN35159654	susceptible	<=	0.25	mg/L	MIC	CLSI
GCA_031046555.2	SAMN35159658	susceptible	<=	0.25	mg/L	MIC	CLSI
GCA_031046615.1	SAMN35159660	susceptible	<=	0.25	mg/L	MIC	CLSI
GCA_031046035.2	SAMN35159661	susceptible	<=	0.25	mg/L	MIC	CLSI
GCA_031046055.2	SAMN35159662	susceptible	<=	0.25	mg/L	MIC	CLSI
GCA_031044495.1	SAMN35159666	susceptible	<=	0.25	mg/L	MIC	CLSI
GCA_031044515.2	SAMN35159670	susceptible	<=	0.25	mg/L	MIC	CLSI
GCA_031044555.2	SAMN35159672	susceptible	<=	0.25	mg/L	MIC	CLSI
GCA_031044695.2	SAMN35159674	susceptible	<=	0.25	mg/L	MIC	CLSI
GCA_031044635.2	SAMN35159676	susceptible	<=	0.25	mg/L	MIC	CLSI
GCA_031044655.2	SAMN35159677	susceptible	<=	0.25	mg/L	MIC	CLSI
GCA_031044675.2	SAMN35159678	susceptible	<=	0.25	mg/L	MIC	CLSI
GCA_031044715.2	SAMN35159679	susceptible	<=	0.25	mg/L	MIC	CLSI
GCA_031044755.2	SAMN35159680	susceptible	<=	0.25	mg/L	MIC	CLSI
GCA_031044735.2	SAMN35159681	susceptible	<=	0.25	mg/L	MIC	CLSI
GCA_031044775.2	SAMN35159682	susceptible	<=	0.25	mg/L	MIC	CLSI
GCA_031046755.2	SAMN35219273	susceptible	<=	0.25	mg/L	MIC	CLSI
GCA_031046775.2	SAMN35219275	susceptible	<=	0.25	mg/L	MIC	CLSI
GCA_031046795.2	SAMN35219277	susceptible	<=	0.25	mg/L	MIC	CLSI
GCA_031013835.2	SAMN36726405	susceptible	<=	0.25	mg/L	MIC	CLSI
GCA_031013785.2	SAMN36727284	susceptible	<=	0.25	mg/L	MIC	CLSI
GCA_031013865.2	SAMN36727322	susceptible	<=	0.25	mg/L	MIC	CLSI
GCA_031013805.2	SAMN36727339	susceptible	==	1	mg/L	MIC	CLSI
GCA_031013665.2	SAMN36728899	susceptible	<=	0.25	mg/L	MIC	CLSI
GCA_033200535.2	SAMN36729175	susceptible	<=	0.25	mg/L	MIC	CLSI
GCA_031013725.2	SAMN36729193	susceptible	<=	0.25	mg/L	MIC	CLSI
GCA_031010005.2	SAMN36892861	susceptible	<=	0.25	mg/L	MIC	CLSI
GCA_031010045.2	SAMN36892884	susceptible	<=	0.25	mg/L	MIC	CLSI
GCA_031010025.2	SAMN36892889	susceptible	<=	0.25	mg/L	MIC	CLSI
GCA_032124915.2	SAMN37516882	susceptible	<=	0.25	mg/L	MIC	CLSI
GCA_032120235.2	SAMN37516883	susceptible	<=	0.25	mg/L	MIC	CLSI
GCA_032120255.2	SAMN37516885	susceptible	<=	0.25	mg/L	MIC	CLSI
GCA_032120635.2	SAMN37516894	susceptible	<=	0.25	mg/L	MIC	CLSI
GCA_032121155.2	SAMN37516898	susceptible	<=	0.25	mg/L	MIC	CLSI
GCA_032121395.2	SAMN37516907	susceptible	<=	0.25	mg/L	MIC	CLSI
GCA_032121595.2	SAMN37516910	susceptible	<=	0.25	mg/L	MIC	CLSI
GCA_032182165.2	SAMN37516928	susceptible	<=	0.25	mg/L	MIC	CLSI
GCA_032122875.2	SAMN37516935	susceptible	<=	0.25	mg/L	MIC	CLSI
GCA_032122855.2	SAMN37516937	susceptible	<=	0.25	mg/L	MIC	CLSI
GCA_034499015.1	SAMN38228811	susceptible	<=	0.25	mg/L	MIC	CLSI
GCA_034515785.1	SAMN38228812	susceptible	<=	0.25	mg/L	MIC	CLSI
GCA_034515585.1	SAMN38228821	susceptible	<=	0.25	mg/L	MIC	CLSI
GCA_033726495.1	SAMN38228823	susceptible	<=	0.25	mg/L	MIC	CLSI
GCA_034515705.1	SAMN38228838	susceptible	<=	0.25	mg/L	MIC	CLSI
GCA_034498895.1	SAMN38228839	susceptible	<=	0.25	mg/L	MIC	CLSI
GCA_034498995.1	SAMN38228847	susceptible	<=	0.25	mg/L	MIC	CLSI
GCA_033726915.1	SAMN38228868	susceptible	<=	0.25	mg/L	MIC	CLSI
GCA_036668515.1	SAMN39956415	susceptible	<=	0.25	mg/L	MIC	CLSI
GCA_038080075.1	SAMN40930641	susceptible	<=	0.25	mg/L	MIC	CLSI
GCA_038081555.1	SAMN40930668	susceptible	<=	0.25	mg/L	MIC	CLSI
GCA_038080515.1	SAMN40930671	susceptible	<=	0.25	mg/L	MIC	CLSI
GCA_038513665.1	SAMN41091862	susceptible	<=	0.25	mg/L	MIC	CLSI
GCA_043860075.1	SAMN43765499	susceptible	==	0.5	mg/L	MIC	EUCAST
GCA_043861595.1	SAMN43765500	susceptible	==	0.25	mg/L	MIC	EUCAST
GCA_043863205.1	SAMN43765501	susceptible	==	1	mg/L	MIC	EUCAST
GCA_043904865.1	SAMN43765503	susceptible	==	1	mg/L	MIC	EUCAST
GCA_043905305.1	SAMN43765504	susceptible	==	2	mg/L	MIC	EUCAST
GCA_043905525.1	SAMN43765505	susceptible	==	0.25	mg/L	MIC	EUCAST
GCA_043859295.1	SAMN43765508	susceptible	==	0.25	mg/L	MIC	EUCAST
GCA_043859305.1	SAMN43765509	susceptible	==	2	mg/L	MIC	EUCAST
GCA_043859365.1	SAMN43765512	susceptible	==	1	mg/L	MIC	EUCAST
GCA_043859485.1	SAMN43765513	susceptible	==	0.5	mg/L	MIC	EUCAST
GCA_043859495.1	SAMN43765515	susceptible	==	0.5	mg/L	MIC	EUCAST
GCA_043859735.1	SAMN43765517	susceptible	==	0.5	mg/L	MIC	EUCAST
GCA_043859815.1	SAMN43765518	susceptible	==	0.25	mg/L	MIC	EUCAST
GCA_043859835.1	SAMN43765520	susceptible	==	0.5	mg/L	MIC	EUCAST
GCA_043859855.1	SAMN43765521	susceptible	==	0.125	mg/L	MIC	EUCAST
GCA_043859995.1	SAMN43765522	susceptible	==	0.125	mg/L	MIC	EUCAST
GCA_043860015.1	SAMN43765523	susceptible	==	0.5	mg/L	MIC	EUCAST
GCA_043860195.1	SAMN43765526	susceptible	==	0.5	mg/L	MIC	EUCAST
GCA_043860235.1	SAMN43765527	susceptible	==	2	mg/L	MIC	EUCAST
GCA_043860375.1	SAMN43765530	susceptible	==	1	mg/L	MIC	EUCAST
GCA_043861645.1	SAMN43765535	susceptible	==	0.5	mg/L	MIC	EUCAST
GCA_043863025.1	SAMN43765541	susceptible	==	2	mg/L	MIC	EUCAST
GCA_043905285.1	SAMN43765575	susceptible	==	2	mg/L	MIC	EUCAST
