# Supplementary material for: A comparative genomic approach to identify determinants of meropenem resistance in Klebsiella pneumoniae using pan-genome-wide association analysis
Source: Front Microbiol. 2026 Jun 19;17:1851170. doi: 10.3389/fmicb.2026.1851170 (PMC13328277; doi:10.3389/fmicb.2026.1851170)
Supplement: Supplementary file 3 [file Table_2.XLSX]

## Sheet: Table S2A
Table S2A. Assembly statistics of K. pneumoniae genomes
Genome	Phenotype	# contigs (>= 0 bp)	# contigs (>= 1000 bp)	# contigs (>= 5000 bp)	# contigs (>= 10000 bp)	# contigs (>= 25000 bp)	# contigs (>= 50000 bp)	Total length (>= 0 bp)	Total length (>= 1000 bp)	Total length (>= 5000 bp)	Total length (>= 10000 bp)	Total length (>= 25000 bp)	Total length (>= 50000 bp)	# contigs	Largest contig	Total length	GC (%)	N50	N90	auN	L50	L90	# N's per 100 kbp
GCA_049381385.1	Resistance	122	114	92	77	58	36	5415595	5410351	5352928	5249794	4949286	4240792	122	296331	5415595	57.57	96933	26321	126249	16	56	0
GCA_001704235.1	Resistance	3	3	3	3	3	3	5558458	5558458	5558458	5558458	5558458	5558458	3	5184828	5558458	57.29	5184828	5184828	4.85413e+06	1	1	0
GCA_001709275.1	Resistance	5	5	5	4	4	4	5805603	5805603	5805603	5799464	5799464	5799464	5	5341571	5805603	56.78	5341571	5341571	4.93118e+06	1	1	0
GCA_001709295.1	Resistance	4	4	4	4	4	4	5483848	5483848	5483848	5483848	5483848	5483848	4	5236925	5483848	57.17	5236925	5236925	5.00507e+06	1	1	0
GCA_001720705.1	Resistance	119	84	46	37	29	19	5701390	5678888	5603355	5544686	5382366	5001101	119	818154	5701390	57.12	303613	40780	365181	6	22	0
GCA_001720755.1	Resistance	98	90	52	46	38	29	5654489	5649179	5559299	5518649	5379777	5088837	98	478133	5654489	57.18	203529	40780	228014	9	30	0
GCA_001720765.1	Resistance	63	56	41	41	35	24	5551793	5546882	5516111	5516111	5415563	5022873	63	825084	5551793	57.2	253708	53801	362545	7	24	0
GCA_001720805.1	Resistance	105	77	46	41	35	24	5712243	5693746	5625554	5591471	5482997	5116373	105	804646	5712243	57.06	254122	47762	302707	7	25	0
GCA_001720845.1	Resistance	132	95	42	35	30	25	5490193	5464714	5348563	5296943	5223109	5059237	132	640548	5490193	57.26	203628	79460	277496	8	24	0
GCA_001720865.1	Resistance	93	82	48	44	33	24	5718215	5711128	5627217	5598070	5406790	5096572	93	679027	5718215	56.68	292676	41707	306506	7	26	0
GCA_001720905.1	Resistance	75	64	50	45	40	35	5614075	5607270	5579023	5549694	5478333	5293912	75	429762	5614075	56.99	194367	57669	208442	10	31	0
GCA_008704045.1	Resistance	5	5	5	5	4	4	5643171	5643171	5643171	5643171	5630397	5630397	5	5170277	5643171	57.1	5170277	5170277	4.75205e+06	1	1	0
GCA_008704055.1	Resistance	10	10	10	10	9	9	5737703	5737703	5737703	5737703	5726987	5726987	10	2293621	5737703	57.11	1265243	261915	1.39407e+06	2	5	0
GCA_008704155.1	Resistance	13	13	13	12	12	11	5618855	5618855	5618855	5613643	5613643	5568459	13	3340097	5618855	57.08	3340097	209377	2.09903e+06	1	7	0
GCA_008704185.1	Resistance	10	10	10	10	9	9	5737703	5737703	5737703	5737703	5726987	5726987	10	2293621	5737703	57.11	1265243	261915	1.39407e+06	2	5	0
GCA_008704215.1	Resistance	13	13	13	13	12	9	5734868	5734868	5734868	5734868	5720543	5620917	13	3838302	5734868	57	3838302	194548	2.69615e+06	1	5	0
GCA_014840245.1	Resistance	134	112	84	73	49	32	5864769	5849537	5789463	5712237	5318353	4718666	134	409680	5864769	56.62	147707	25919	185781	11	48	0
GCA_014840295.1	Resistance	95	85	48	35	25	19	5700681	5693682	5605443	5512019	5361602	5136773	95	911928	5700681	56.98	362791	58842	421445	5	19	0
GCA_014840305.1	Resistance	96	85	50	44	38	29	5647265	5639411	5559567	5517504	5421031	5099904	96	616883	5647265	57.17	190603	50855	249781	9	29	0
GCA_014840315.1	Resistance	100	86	58	51	42	28	5895020	5886027	5820464	5767924	5628577	5130209	100	429761	5895020	56.84	225002	40778	212950	10	33	0
GCA_014840325.1	Resistance	126	95	46	35	28	22	5750634	5728973	5612826	5541535	5434514	5228322	126	793604	5750634	56.95	310596	53885	345156	7	21	0
GCA_014840345.1	Resistance	125	110	67	54	39	26	5870777	5859860	5762439	5673436	5414547	4959059	125	921214	5870777	56.98	270451	31317	320719	7	35	0
GCA_014840395.1	Resistance	90	82	48	42	41	32	5881145	5875082	5788991	5741923	5725965	5400357	90	492256	5881145	56.56	211172	54530	229201	10	30	0
GCA_014840415.1	Resistance	149	129	85	68	55	34	5409046	5394361	5293527	5166837	4951497	4251733	149	398762	5409046	57.35	110045	27524	137507	15	52	0
GCA_014840435.1	Resistance	85	76	48	46	38	30	5855306	5849313	5782449	5769400	5635040	5340816	85	553904	5855306	56.68	225731	53638	234080	10	29	0
GCA_014840475.1	Resistance	89	74	56	49	41	28	5754316	5743982	5703393	5655313	5519807	5067295	89	770653	5754316	56.78	200608	39897	288043	8	31	0
GCA_014840495.1	Resistance	69	63	37	35	34	25	5721526	5717225	5646228	5634722	5621130	5281986	69	920320	5721526	56.74	266580	59822	373590	6	23	0
GCA_014840505.1	Resistance	72	63	38	37	33	26	5755239	5749282	5683644	5677883	5623284	5382338	72	708876	5755239	56.95	253340	54266	338362	6	23	0
GCA_014840535.1	Resistance	121	107	67	57	41	30	5773891	5764936	5666257	5592423	5335350	4947645	121	410682	5773891	56.76	215152	31364	199798	10	37	0
GCA_014840555.1	Resistance	134	119	74	61	44	31	5869562	5858655	5756165	5671011	5375216	4924314	134	813567	5869562	56.97	170964	27079	251813	9	41	0
GCA_014840575.1	Resistance	63	57	40	37	32	24	5514553	5510493	5472602	5450435	5363883	5099859	63	626090	5514553	57.25	270411	75572	292785	7	23	0
GCA_014840605.1	Resistance	90	72	45	38	30	22	5630532	5618411	5556612	5509295	5398509	5147691	90	637797	5630532	56.93	300305	65234	319489	7	21	0
GCA_014840635.1	Resistance	75	67	44	37	31	21	5579117	5573087	5512425	5466040	5355390	5011114	75	935210	5579117	57.1	347090	42774	403611	6	22	0
GCA_014840645.1	Resistance	109	93	59	53	38	26	5816877	5806178	5727558	5685546	5443010	5028632	109	687460	5816877	56.65	247654	36380	270532	8	31	0
GCA_014946935.1	Resistance	117	102	65	55	39	27	5859485	5848887	5769072	5697233	5451048	4997491	117	459554	5859485	57.06	200842	41069	205495	11	34	0
GCA_014946945.1	Resistance	80	69	48	41	33	25	5706520	5699102	5645171	5597362	5463756	5198628	80	458498	5706520	56.71	363896	62881	279784	7	24	0
GCA_018314145.1	Resistance	4	4	4	4	3	3	5780861	5780861	5780861	5780861	5770801	5770801	4	5531197	5780861	57.11	5531197	5531197	5.2973e+06	1	1	0
GCA_020552715.1	Resistance	4	4	4	4	4	3	5584158	5584158	5584158	5584158	5584158	5538416	4	5223433	5584158	57.14	5223433	5223433	4.89671e+06	1	1	0
GCA_021773985.1	Resistance	151	118	68	52	41	27	5421249	5402906	5283249	5173715	4983174	4474956	135	455658	5414953	57.42	156368	29551	200544	10	38	0
GCA_022299455.1	Resistance	120	110	78	68	45	35	5638217	5631329	5547491	5470967	5130777	4794876	117	365596	5636972	57.09	123765	30556	159820	13	43	0
GCA_022299635.1	Resistance	96	81	59	50	41	28	5715640	5705498	5643185	5579513	5452569	4990510	92	584813	5713823	57.02	189736	41734	236971	9	32	0
GCA_022299675.1	Resistance	116	100	73	60	43	31	5948381	5937693	5860180	5765607	5506787	5071828	111	561393	5946134	56.8	210150	33265	221824	10	38	0
GCA_022300055.1	Resistance	60	53	33	28	27	23	5632006	5628052	5577629	5544055	5529374	5401778	57	747265	5630657	57.09	424099	81668	387812	5	19	0
GCA_022300135.1	Resistance	108	95	67	55	46	35	5535428	5527630	5444816	5354226	5192354	4777288	105	354730	5534131	57.28	152427	39921	153396	13	40	0
GCA_022300175.1	Resistance	63	57	42	37	31	25	5528139	5524784	5489139	5447876	5340582	5102432	61	446788	5527316	57.32	275157	75791	264620	8	23	0
GCA_022315615.1	Resistance	164	138	83	77	66	45	5672233	5655889	5529770	5482526	5316013	4542461	153	270298	5667602	57.09	89589	33658	105209	21	60	0
GCA_022315635.1	Resistance	67	61	50	42	34	23	5522161	5518823	5497961	5441057	5294302	4855801	65	734193	5521239	57.16	255789	46979	284979	8	26	0
GCA_022315675.1	Resistance	116	80	50	43	32	23	5759161	5733903	5673232	5631055	5449799	5142254	109	851649	5756227	57.18	284977	44547	324701	7	24	0
GCA_022315695.1	Resistance	161	128	72	54	44	30	5552918	5533930	5400372	5273780	5090333	4573749	148	455658	5547792	57.39	149717	33024	186568	12	41	0
GCA_022315715.1	Resistance	109	78	51	38	31	24	5667933	5649486	5582612	5492080	5380671	5154854	94	858134	5661849	56.94	370633	60027	403165	5	23	0
GCA_022315735.1	Resistance	154	125	74	56	43	31	5482801	5466701	5344612	5224806	4987340	4556208	141	455218	5477824	57.39	153175	30303	173651	12	41	0
GCA_022315775.1	Resistance	106	83	39	33	24	16	5922987	5909319	5792959	5746518	5601260	5315691	99	1234979	5919978	56.86	411595	47241	529557	5	17	0
GCA_022315835.1	Resistance	122	101	68	56	43	28	5373773	5361890	5277526	5198567	4978152	4422599	113	455658	5370021	57.51	151720	33024	190388	11	39	0
GCA_022315855.1	Resistance	115	94	49	45	36	25	5853250	5840540	5747405	5719128	5573381	5165444	107	426294	5849934	56.91	307000	45165	253725	9	28	0
GCA_022315875.1	Resistance	108	87	46	42	34	26	5856587	5844469	5761323	5733045	5610545	5316371	98	566050	5852411	56.92	322843	53898	274524	8	26	0
GCA_022315935.1	Resistance	91	74	50	42	29	18	5962514	5952751	5888368	5837195	5628058	5268878	84	1242800	5959838	56.93	315008	36413	494622	5	21	0
GCA_022315955.1	Resistance	122	99	75	66	52	41	5483047	5468176	5416182	5347933	5087105	4649032	117	335931	5481039	57.31	107209	38574	128257	16	48	0
GCA_022315975.1	Resistance	208	176	125	103	71	40	5552011	5530627	5410331	5247455	4675206	3617967	198	232514	5547841	57	67937	18835	79193.4	27	86	0
GCA_022316015.1	Resistance	221	142	88	72	55	37	5646235	5593690	5467406	5359119	5096324	4488963	194	326081	5634791	57.22	115416	25995	122419	17	55	0
GCA_022316195.1	Resistance	72	66	38	33	29	22	5543494	5538948	5467405	5426695	5362154	5143446	72	489806	5543494	57.23	325304	83007	291608	8	20	0
GCA_022316245.1	Resistance	109	85	46	36	31	21	6031264	6014924	5917709	5851317	5761743	5385453	109	749655	6031264	56.94	298264	47735	341395	7	22	0
GCA_022316285.1	Resistance	75	69	44	38	33	24	5854598	5850441	5793227	5755072	5671226	5383412	75	768685	5854598	57.1	325304	62116	329701	7	23	0
GCA_022316305.1	Resistance	97	87	53	45	36	29	5811065	5803165	5720280	5659075	5503993	5276219	97	439960	5811065	57.18	220631	62107	225723	10	29	0
GCA_022316325.1	Resistance	70	61	34	28	26	20	5573086	5566639	5497063	5456228	5427980	5224940	69	555231	5572591	57.16	355388	94536	335170	6	18	0
GCA_022316565.1	Resistance	67	61	45	39	34	27	5426087	5421971	5384118	5340419	5249990	5005084	66	493629	5425622	57.32	215541	63288	233729	9	25	0
GCA_022316805.1	Resistance	132	115	84	74	50	34	5615439	5603758	5533308	5461959	5086566	4530102	127	316757	5613214	57.15	129314	27156	138118	15	49	0
GCA_022316865.1	Resistance	171	157	111	93	60	36	5595349	5585271	5476806	5345343	4815027	3927925	169	300488	5594377	57.14	88041	18703	105938	19	70	0
GCA_024580135.1	Resistance	3	3	3	3	3	3	5552314	5552314	5552314	5552314	5552314	5552314	3	5271532	5552314	57.2	5271532	5271532	5012791	1	1	0
GCA_024580195.1	Resistance	5	5	5	5	5	3	5772361	5772361	5772361	5772361	5772361	5714788	5	5438930	5772361	56.7	5438930	5438930	5.13424e+06	1	1	0
GCA_024580215.1	Resistance	9	9	9	9	7	3	5629569	5629569	5629569	5629569	5585124	5468524	9	5017889	5629569	56.91	5017889	236720	4.49154e+06	1	2	0
GCA_025367465.1	Resistance	85	71	53	44	33	28	5564039	5554265	5508113	5448689	5288810	5137673	85	968230	5564039	57.17	211942	53508	325235	8	26	0
GCA_025367575.1	Resistance	83	70	52	43	32	27	5564322	5555211	5510399	5450975	5290854	5139717	83	968230	5564322	57.17	232837	53508	332256	7	25	0
GCA_026413095.1	Resistance	48	43	32	31	27	22	5658733	5655021	5622518	5617239	5536517	5380922	48	1130064	5658733	57.03	269333	99422	423911	6	19	0
GCA_027144125.3	Resistance	97	82	60	55	42	34	5714982	5705897	5646012	5603827	5413432	5149271	94	404982	5713532	57.22	199511	51623	191023	11	34	0
GCA_029621445.1	Resistance	174	148	95	80	56	44	5925570	5906998	5774227	5665614	5298607	4806666	169	317818	5923132	56.61	101285	22829	122754	18	58	0
GCA_030026945.2	Resistance	112	93	68	56	44	31	5496876	5484412	5432465	5339505	5160922	4682385	112	406134	5496876	57.15	176541	38803	185382	11	38	0
GCA_031034115.1	Resistance	117	96	53	43	36	25	5831925	5817334	5700139	5634578	5512222	5089734	112	670535	5829841	56.86	302669	42516	297682	7	29	0
GCA_031039775.1	Resistance	101	87	54	42	34	25	5909919	5899750	5810466	5727235	5611882	5278896	101	482145	5909919	56.81	340347	49485	272600	8	26	0
GCA_031044435.2	Resistance	54	43	38	35	29	26	5749654	5742535	5725966	5708578	5612821	5506954	51	502394	5748320	57.04	349501	85239	296210	7	22	0
GCA_031044835.2	Resistance	125	111	71	61	47	30	5981712	5971109	5873283	5803545	5576472	4979998	123	830626	5980768	56.7	176128	31668	254279	10	40	0
GCA_031044995.2	Resistance	56	45	31	29	22	17	5679641	5674258	5641523	5629602	5511478	5361022	49	1132345	5676946	56.96	436693	86716	505902	5	14	0
GCA_031045015.2	Resistance	77	48	37	32	28	21	5666019	5653654	5622136	5585815	5514404	5270211	55	1424315	5658736	57.33	402606	75807	599398	4	19	0
GCA_031045035.2	Resistance	100	91	61	53	43	33	5822182	5815893	5746047	5684905	5526867	5198522	98	670450	5821197	57.22	149310	45812	228409	10	34	0
GCA_031045065.2	Resistance	62	49	33	29	23	17	5532807	5524607	5483600	5455543	5359187	5163567	58	1424577	5531044	57.32	427740	76368	647418	4	14	0
GCA_031045715.2	Resistance	115	95	64	51	32	27	5436806	5424802	5363483	5267562	4967442	4803539	106	428900	5433004	57.3	217953	34541	215430	10	30	0
GCA_031045855.2	Resistance	61	49	38	34	23	19	5422906	5415414	5385626	5354746	5169432	5043609	57	554249	5421178	57.28	330099	99460	324986	7	17	0
GCA_031045875.2	Resistance	202	175	90	71	50	34	6280488	6265287	6065990	5936155	5576143	5000350	189	392155	6274841	56.45	170241	21667	163650	13	54	0
GCA_031046155.2	Resistance	99	86	61	57	44	31	5776480	5769370	5709709	5684552	5460701	5037256	94	487470	5774234	57.06	230287	33573	216861	9	36	0
GCA_031046175.2	Resistance	103	89	62	56	40	29	5662028	5654579	5587921	5546859	5257616	4889429	97	378205	5659298	57.04	163970	33573	205668	10	35	0
GCA_031046515.2	Resistance	59	46	41	36	31	27	5747034	5738886	5722317	5687657	5603486	5471520	55	450653	5745312	57.04	333261	85239	278099	8	23	0
GCA_031046835.2	Resistance	62	50	36	33	26	17	5558848	5552471	5506707	5485287	5377383	5068943	55	851370	5555883	57.23	420862	86766	401527	5	16	0
GCA_033726815.1	Resistance	127	82	41	37	31	24	5588363	5569414	5472815	5443307	5333540	5072419	94	562782	5577588	57.28	307304	54128	283002	7	24	0
GCA_036669215.1	Resistance	96	83	47	40	35	28	6058790	6049956	5963452	5918793	5817526	5573849	94	581527	6057870	56.62	220678	61202	272424	9	26	0
GCA_038083435.1	Resistance	63	53	40	34	26	18	5799623	5795398	5758795	5715404	5600643	5311048	55	1069682	5796592	56.91	436888	51277	544989	4	17	0
GCA_038512135.1	Resistance	129	104	74	66	49	36	6150073	6133451	6073974	6010068	5727427	5307566	123	355804	6147408	56.45	151847	30664	174584	13	43	0
GCA_043858225.1	Resistance	119	99	61	51	43	32	5913997	5900866	5810049	5743609	5611809	5209697	113	453069	5911671	56.88	207859	40524	203493	11	35	0
GCA_043858445.1	Resistance	89	70	47	42	35	22	5729534	5718136	5663391	5631209	5520699	5050867	83	619191	5727151	57.02	285324	44384	286285	8	25	0
GCA_043859275.1	Resistance	72	59	44	40	33	20	5609041	5600902	5565326	5536625	5429751	4956764	67	477813	5606996	57.12	350337	48205	287074	7	22	0
GCA_043859285.1	Resistance	74	60	44	39	33	22	5707762	5699633	5660422	5626376	5536086	5127226	68	619191	5705381	57.04	350130	49597	308830	7	23	0
GCA_043859615.1	Resistance	112	95	61	54	41	27	5790790	5779429	5703066	5651543	5424578	4904488	110	448279	5789986	56.96	215923	36853	211771	10	35	0
GCA_043859655.1	Resistance	110	91	60	54	42	27	5900439	5888622	5814419	5776046	5591686	5064309	105	477794	5898434	56.97	238654	37079	221938	10	33	0
GCA_043859795.1	Resistance	129	104	63	54	46	34	5905946	5888935	5786875	5727587	5609275	5131172	123	355181	5903577	56.91	175237	47976	172379	13	38	0
GCA_043859975.1	Resistance	95	84	52	47	38	33	5617306	5610592	5541184	5503734	5347912	5177537	92	474126	5615986	57.24	185311	58564	217701	10	31	0
GCA_043860255.1	Resistance	117	96	66	58	47	28	5884746	5870904	5797514	5744197	5583021	4915196	112	453069	5882689	56.83	184151	34254	200450	11	38	0
GCA_043860435.1	Resistance	104	87	55	50	40	36	5705262	5694311	5625113	5590832	5416489	5290604	98	444159	5702735	57.16	142759	61539	183618	12	34	0
GCA_043860455.1	Resistance	108	92	59	51	41	28	5681626	5670698	5593070	5537975	5371943	4860382	105	475366	5680439	57.09	182601	43315	229436	9	34	0
GCA_043860495.1	Resistance	117	97	62	54	43	30	5741519	5729977	5650470	5595271	5415652	4900601	108	475366	5738208	57.1	182601	44375	208915	10	36	0
GCA_043863105.1	Resistance	112	96	63	55	46	31	5723632	5712599	5634987	5579782	5435302	4859281	109	449345	5722449	57.13	174436	39898	188915	11	38	0
GCA_043863125.1	Resistance	94	79	60	51	47	37	5853307	5844814	5789471	5729288	5645051	5305673	88	350046	5850976	57.13	206739	51285	185056	11	37	0
GCA_043863145.1	Resistance	136	108	74	55	42	31	5876390	5860285	5764636	5629168	5431973	5035778	123	331909	5871052	57.11	203366	36252	178617	12	37	0
GCA_043863165.1	Resistance	96	84	50	47	38	34	5604253	5596956	5521478	5497416	5347526	5221641	93	444159	5603031	57.29	198383	61792	202827	10	31	0
GCA_043863185.1	Resistance	111	89	61	57	45	35	5743920	5728998	5655810	5624964	5431530	5079964	107	458638	5742216	57.31	145776	39106	183490	12	38	0
GCA_043863225.1	Resistance	112	92	58	53	41	26	5870643	5857414	5769979	5730511	5534091	5010828	108	389293	5868979	57	219194	34202	213171	10	33	0
GCA_043863245.1	Resistance	134	100	62	47	38	25	5873265	5852148	5764996	5657242	5526883	5104126	121	456602	5867912	56.97	242647	33433	244062	9	30	0
GCA_043863285.1	Resistance	94	75	48	38	32	22	5774890	5763484	5684711	5613097	5509087	5163393	85	977906	5771156	57.05	344551	47075	446895	5	23	0
GCA_043863305.1	Resistance	99	75	50	39	34	24	5814138	5800962	5742792	5673020	5593548	5278934	86	721964	5808766	57.06	263612	53114	307920	7	24	0
GCA_043863325.1	Resistance	91	75	56	48	45	36	5783735	5774910	5723190	5674315	5603932	5298570	83	394198	5780562	57.13	206739	53620	195286	11	35	0
GCA_043863365.1	Resistance	107	92	57	51	42	30	5756571	5748526	5667058	5624721	5479669	5019384	98	453060	5753256	57.11	181690	46123	215299	10	34	0
GCA_043863385.1	Resistance	110	90	59	57	46	36	5759614	5746810	5666945	5653937	5481222	5138159	104	454911	5756971	57.31	145767	47040	183607	12	37	0
GCA_043863405.1	Resistance	96	74	49	39	34	25	5940258	5927011	5852702	5779963	5694251	5398143	85	706101	5935702	56.82	294543	60049	332626	7	25	0
GCA_043863445.1	Resistance	185	127	66	45	38	25	6096209	6063535	5927870	5773796	5652001	5186386	158	541048	6085743	56.49	220003	34391	246024	10	32	0
GCA_043863475.1	Resistance	85	74	55	44	41	28	5970054	5964613	5910342	5831096	5783667	5352619	78	427143	5967139	56.86	245446	43480	234470	9	29	0
GCA_043863495.1	Resistance	122	100	63	58	44	31	5781546	5768619	5683304	5646919	5423682	4983371	113	350336	5777928	56.91	174436	36853	179106	12	37	0
GCA_043863515.1	Resistance	103	87	53	48	44	33	5687391	5678840	5591628	5556837	5491771	5096834	94	449340	5684023	57.15	174688	49588	195095	11	34	0
GCA_043863555.1	Resistance	111	95	59	53	44	33	5799423	5789650	5702896	5662690	5501649	5103014	106	449340	5797417	57.05	173785	48184	190699	11	36	0
GCA_043904745.1	Resistance	162	114	77	69	57	36	5861117	5835998	5749347	5699100	5496846	4775454	139	325492	5854274	56.95	135625	29942	143155	15	49	0
GCA_043904785.1	Resistance	139	113	70	58	47	31	6004491	5990204	5886401	5799895	5594720	4965069	125	441591	5999042	56.86	170914	37273	184710	12	41	0
GCA_043904825.1	Resistance	126	105	71	63	52	37	6058717	6044329	5956286	5904884	5725191	5213839	122	418933	6057073	56.61	165471	34254	171550	13	43	0
GCA_043904845.1	Resistance	144	116	77	64	53	34	5919453	5904190	5808039	5720205	5551215	4896267	132	305083	5915012	56.61	148495	30389	150677	14	46	0
GCA_043904885.1	Resistance	92	78	54	48	43	32	6001150	5994303	5931889	5888371	5817213	5426506	83	401870	5997515	56.88	205358	53114	215353	11	32	0
GCA_043904905.1	Resistance	105	93	67	56	46	31	5741755	5734766	5660903	5580316	5424770	4903030	102	438658	5740501	56.81	166548	34811	193952	11	38	0
GCA_043905145.1	Resistance	85	71	51	48	43	33	5629992	5622712	5567467	5545157	5472181	5121739	79	438659	5627769	57.18	183091	51315	196781	11	32	0
GCA_043905165.1	Resistance	86	69	48	44	37	27	5747735	5739096	5687129	5657173	5543369	5198744	77	665505	5744165	57.04	207497	51213	250966	10	27	0
GCA_043905185.1	Resistance	143	114	76	64	50	34	5874461	5858439	5760031	5676808	5470586	4904306	130	438655	5869615	56.59	136918	31376	165797	13	44	0
GCA_043905225.1	Resistance	111	89	59	50	40	30	5943390	5930512	5859166	5793031	5634504	5266839	103	432042	5940366	56.7	214400	43036	218388	10	32	0
GCA_043905245.1	Resistance	73	60	40	37	32	26	5660071	5653502	5598466	5571663	5501863	5281121	66	432029	5657221	57.17	263252	77337	247870	9	24	0
GCA_043905265.1	Resistance	111	96	67	60	49	35	6001762	5992160	5926556	5875620	5691343	5182656	108	446993	6000494	56.7	183928	37742	196188	11	41	0
GCA_043905325.1	Resistance	129	111	73	60	46	34	5915765	5905355	5812073	5720990	5482070	5038074	123	315275	5913232	56.6	166548	37765	160324	14	41	0
GCA_043905345.1	Resistance	142	115	77	64	48	35	5915127	5899590	5796941	5703632	5438708	4968872	132	315291	5911293	56.64	160305	33370	152518	14	44	0
GCA_043905355.1	Resistance	132	113	74	61	49	34	5962546	5951594	5852839	5762307	5562829	5036419	126	315414	5960089	56.59	166548	33256	159223	14	43	0
GCA_043905385.1	Resistance	125	108	70	59	48	33	5923218	5913402	5806970	5726777	5535429	4981187	119	438659	5920720	56.57	160305	37765	172252	13	41	0
GCA_043905405.1	Resistance	135	109	71	66	48	33	5850198	5836990	5736310	5703202	5424407	4906547	121	438658	5844972	56.64	148495	30388	169542	13	43	0
GCA_043905425.1	Resistance	129	103	56	46	44	32	6239842	6225000	6129017	6057989	6014988	5604285	117	431958	6234964	56.47	214400	40776	214536	11	33	0
GCA_043905445.1	Resistance	97	82	50	42	38	31	5888874	5881803	5804512	5750962	5692898	5457175	88	432042	5885428	56.74	219376	67732	225602	10	29	0
GCA_043905465.1	Resistance	102	86	55	50	44	31	5733282	5724801	5645886	5611108	5514489	5039377	93	453047	5729959	57.06	181690	48205	210251	10	34	0
GCA_043905485.1	Resistance	164	139	89	70	57	33	6086064	6070908	5953395	5823777	5618203	4752070	157	427872	6083475	56.53	137103	29582	167348	13	52	0
GCA_043905505.1	Resistance	127	110	73	61	49	33	5944173	5934104	5833145	5744844	5537596	4946645	122	438659	5942043	56.52	160305	33313	169593	13	43	0
GCA_043905545.1	Resistance	115	92	45	37	31	23	6049431	6035606	5930445	5874311	5769726	5451522	107	1035622	6046158	56.63	376306	53312	405381	6	23	0
GCA_043905585.1	Resistance	104	87	58	52	44	32	5736506	5728137	5653896	5613675	5467282	5025594	94	453057	5732859	57.13	170915	48060	200473	11	35	0
GCA_043905605.1	Resistance	147	122	80	68	55	37	6024081	6008407	5905231	5812130	5616342	5036753	140	289432	6021242	56.53	148495	29314	143182	15	48	0
GCA_043905625.1	Resistance	96	76	47	45	40	31	5892252	5881263	5812760	5793597	5688887	5357907	86	491902	5888362	56.98	214400	57564	227451	10	30	0
GCA_043905645.1	Resistance	113	94	59	45	40	31	6054427	6044067	5962003	5860741	5793023	5471588	104	432044	6050754	56.57	219376	51213	215029	11	31	0
GCA_043905665.1	Resistance	147	111	64	54	44	30	6249615	6227584	6124745	6055043	5868297	5350675	134	485820	6244210	56.39	207493	38093	224250	10	37	0
GCA_049102505.1	Resistance	202	175	119	90	62	39	5582603	5564332	5430606	5214208	4768001	3989658	193	308999	5578611	57.33	93159	15728	99617.8	21	76	0
GCA_049102525.1	Resistance	173	161	107	89	64	40	5464348	5456456	5321878	5196349	4814502	4042134	170	242665	5462958	57.59	87834	20164	99377.5	20	69	0
GCA_046202665.1	Susceptible	111	74	62	54	42	32	5652632	5636573	5605378	5553261	5347966	4996810	89	384565	5645741	57.18	181236	41386	197511	10	34	0
GCA_001720745.1	Susceptible	89	76	50	45	34	25	5660430	5651421	5593061	5559847	5375581	5083992	89	689480	5660430	56.99	224940	46744	287009	8	26	0
GCA_001720815.1	Susceptible	77	65	41	35	30	23	5660703	5651981	5595982	5557829	5485452	5269025	77	689480	5660703	56.98	238970	78056	300260	8	21	0
GCA_003186535.1	Susceptible	2	2	2	2	2	2	5380271	5380271	5380271	5380271	5380271	5380271	2	5203126	5380271	57.36	5203126	5203126	5037646	1	1	0
GCA_003194285.1	Susceptible	5	5	3	3	3	3	5391141	5391141	5384808	5384808	5384808	5384808	5	5256457	5391141	57.41	5256457	5256457	5.12667e+06	1	1	0
GCA_007955145.1	Susceptible	74	50	28	27	21	18	5347017	5335742	5285259	5278217	5165769	5061725	58	812552	5341487	57.42	358425	99574	422930	5	15	0
GCA_007955175.1	Susceptible	106	78	50	46	38	29	6015114	6002241	5942515	5911923	5770882	5484287	86	642551	6007543	56.77	263911	76530	261106	9	28	0
GCA_007955215.1	Susceptible	129	70	49	44	32	27	6137082	6108161	6057842	6022002	5832464	5683849	86	771547	6120281	56.74	307112	63931	321425	7	25	0
GCA_007955245.1	Susceptible	124	76	50	45	32	26	6077284	6052668	5986904	5955060	5761583	5575122	95	799268	6066731	56.77	307112	59709	328594	7	24	0
GCA_007955265.1	Susceptible	78	49	28	25	22	17	5352384	5338872	5291301	5269952	5217133	5061529	60	812552	5346005	57.42	437151	99574	467727	4	14	0
GCA_007955275.1	Susceptible	110	63	49	43	31	22	6102725	6083893	6055382	6013213	5793523	5469966	71	930837	6089240	57.01	319410	42130	406893	6	23	0
GCA_007955285.1	Susceptible	123	82	54	47	35	27	6107494	6085778	6019493	5972508	5798625	5543631	103	770102	6101069	56.77	307112	57535	317970	7	27	0
GCA_007955345.1	Susceptible	83	44	34	32	27	23	5832928	5814849	5791564	5780353	5680991	5560512	56	1334922	5823929	56.89	322041	72995	530744	5	18	0
GCA_011682735.1	Susceptible	74	74	74	68	54	33	5376875	5376875	5376875	5331961	5085562	4365339	74	323302	5376875	57.31	128177	30382	149969	13	46	0
GCA_011682755.1	Susceptible	75	75	75	65	53	35	5352364	5352364	5352364	5265957	5073325	4411057	75	259900	5352364	57.27	129143	36176	130510	15	45	0
GCA_011682815.1	Susceptible	77	77	77	61	51	38	5309004	5309004	5309004	5185903	4989976	4525565	77	348163	5309004	57.42	128033	35293	140024	14	45	0
GCA_011682845.1	Susceptible	74	74	74	65	52	35	5349235	5349235	5349235	5273807	5060726	4427788	74	280442	5349235	57.27	129143	36176	137030	14	45	0
GCA_011682855.1	Susceptible	70	70	70	63	49	34	5253724	5253724	5253724	5199604	4983260	4458373	70	348504	5253724	57.39	141590	37527	148482	14	41	0
GCA_011682885.1	Susceptible	35	35	35	33	29	27	5423123	5423123	5423123	5407446	5352705	5292092	35	689296	5423123	57.22	281043	86474	314925	7	21	0
GCA_011682905.1	Susceptible	46	46	46	41	36	29	5347439	5347439	5347439	5309541	5218646	4975717	46	465663	5347439	57.41	233713	68654	231940	8	27	0
GCA_013450285.1	Susceptible	77	77	77	65	55	36	5497061	5497061	5497061	5403441	5226133	4589636	77	350327	5497061	57.12	128090	31268	137760	15	46	0
GCA_013450305.1	Susceptible	74	74	74	61	50	34	5488905	5488905	5488905	5381518	5188967	4649203	74	348698	5488905	57.14	140114	31704	147058	14	42	0
GCA_013450355.1	Susceptible	61	61	61	51	46	35	5532994	5532994	5532994	5453490	5370863	5022034	61	272548	5532994	57.08	170857	56322	158716	14	35	0
GCA_013450375.1	Susceptible	84	84	84	73	55	35	5364048	5364048	5364048	5279195	4955663	4284440	84	259679	5364048	56.98	109779	27500	123365	16	51	0
GCA_013450385.1	Susceptible	73	73	73	64	48	32	5451661	5451661	5451661	5385923	5067356	4519108	73	356099	5451661	57.25	147691	31051	154466	13	43	0
GCA_013450405.1	Susceptible	45	45	45	43	35	29	5505505	5505505	5505505	5492370	5337061	5146826	45	444705	5505505	57.22	262532	64721	240930	8	26	0
GCA_013450455.1	Susceptible	82	82	82	68	50	34	5430306	5430306	5430306	5331352	5046502	4445660	82	372299	5430306	57.38	124856	32636	170397	12	45	0
GCA_013450475.1	Susceptible	88	88	88	73	57	32	5309907	5309907	5309907	5197564	4918074	4046701	88	347436	5309907	57.19	118333	28849	135399	14	52	0
GCA_013867375.1	Susceptible	4	4	4	3	3	3	5610399	5610399	5610399	5604858	5604858	5604858	4	5264625	5610399	57.15	5264625	5264625	4.95178e+06	1	1	0
GCA_014826045.1	Susceptible	3	3	3	3	3	3	5655539	5655539	5655539	5655539	5655539	5655539	3	5356496	5655539	56.99	5356496	5356496	5.08206e+06	1	1	0
GCA_014840405.1	Susceptible	80	72	49	46	38	30	5943451	5938263	5878800	5857708	5747449	5452641	80	858120	5943451	56.52	197360	53924	301024	8	29	0
GCA_014946925.1	Susceptible	90	76	54	46	35	28	5707552	5697702	5644487	5588221	5399359	5170277	90	435343	5707552	56.71	256824	54755	250494	8	28	0
GCA_019915305.1	Susceptible	2	2	2	2	2	2	5716056	5716056	5716056	5716056	5716056	5716056	2	5498275	5716056	57.15	5498275	5498275	5.29709e+06	1	1	0
GCA_019915325.1	Susceptible	3	3	3	3	3	3	5576938	5576938	5576938	5576938	5576938	5576938	3	5319600	5576938	57.2	5319600	5319600	5.08048e+06	1	1	0
GCA_019915345.1	Susceptible	6	6	5	5	3	2	5642663	5642663	5638284	5638284	5609548	5581328	6	5153521	5642663	57.18	5153521	5153521	4.73943e+06	1	1	0
GCA_020552755.1	Susceptible	10	10	10	9	8	8	5672587	5672587	5672587	5663532	5645295	5645295	10	3467550	5672587	57.06	3467550	240429	2.33687e+06	1	5	0
GCA_022182645.1	Susceptible	71	59	47	43	33	25	5521249	5513994	5482655	5459237	5279783	4977127	67	458764	5519594	57.48	244643	55752	242184	9	25	0
GCA_022299535.1	Susceptible	87	76	56	50	37	30	5734392	5726961	5679994	5634181	5457518	5219286	83	424745	5732669	56.98	230206	51265	215834	10	29	0
GCA_022299715.1	Susceptible	157	118	73	60	41	28	5659833	5628173	5523593	5432071	5094744	4633148	155	433780	5658884	57.21	147701	26533	189834	11	41	0
GCA_022299735.1	Susceptible	199	165	122	103	66	40	5727889	5705814	5601621	5460458	4841035	3957005	187	261777	5722982	57.22	76679	18242	93396.4	23	81	0
GCA_022299755.1	Susceptible	65	46	39	36	34	25	5501554	5489209	5466773	5445911	5413090	5128793	58	664991	5498554	57.32	279718	60904	297066	7	22	0
GCA_022299775.1	Susceptible	79	65	48	41	33	24	5441039	5433566	5392956	5344736	5220366	4901150	70	390439	5437189	57.09	235535	55142	234261	9	24	0
GCA_022299875.1	Susceptible	90	72	60	55	41	32	5540162	5528987	5493726	5456881	5201377	4879239	83	616484	5537374	57.16	186057	39512	218150	9	35	0
GCA_022299895.1	Susceptible	103	81	68	59	46	31	5760098	5746654	5714079	5645204	5433660	4873904	94	398654	5756556	56.96	215492	34667	208003	9	38	0
GCA_022299915.1	Susceptible	97	85	62	53	43	28	5483848	5475995	5420679	5360842	5188146	4641351	94	388994	5482691	57.37	172282	37708	194477	10	35	0
GCA_022299935.1	Susceptible	140	114	73	60	46	37	5695524	5682912	5580474	5478579	5246657	4907496	122	362640	5688550	57.13	139199	36168	154905	14	42	0
GCA_022299975.1	Susceptible	87	73	57	46	35	23	5422032	5413569	5364636	5276524	5054943	4621160	82	527156	5420276	57.14	208174	35796	236989	9	30	0
GCA_022299995.1	Susceptible	112	96	60	55	35	24	5610733	5601342	5507494	5472252	5120753	4719457	107	492139	5608632	57.35	240512	30475	239216	8	33	0
GCA_022300015.1	Susceptible	72	64	44	37	32	26	5559975	5555680	5503016	5452466	5368534	5138683	68	526752	5558473	57.27	252082	75223	253466	8	25	0
GCA_022300035.1	Susceptible	75	64	44	37	32	28	5486433	5480358	5422537	5366936	5284729	5146941	70	410678	5484266	57.26	217045	86059	223006	10	25	0
GCA_022300075.1	Susceptible	159	113	67	56	42	28	5712977	5678560	5569379	5489956	5239401	4755342	150	433780	5709173	57.21	219170	27333	203839	10	39	0
GCA_022300095.1	Susceptible	77	65	43	34	32	24	5678698	5671356	5616386	5549321	5516188	5227809	73	634791	5676996	56.9	328056	61962	322762	7	23	0
GCA_022300115.1	Susceptible	202	139	90	76	46	34	5893265	5849828	5725814	5623270	5099528	4658246	182	480971	5884980	57.23	129314	21036	166951	14	55	0
GCA_022300155.1	Susceptible	78	64	43	40	34	24	5289927	5279922	5219707	5203108	5107574	4779769	74	432376	5288146	57.48	222440	51001	233794	9	24	0
GCA_022300195.1	Susceptible	52	41	28	27	24	20	5668354	5662419	5622618	5615894	5547102	5416774	46	893254	5665700	57.11	483837	85451	460174	5	16	0
GCA_022305035.1	Susceptible	65	58	43	34	28	24	5546955	5543038	5493283	5432282	5342777	5202294	62	585762	5545571	57.19	310292	88780	285000	8	21	0
GCA_022307095.1	Susceptible	94	82	63	59	47	32	5480685	5472807	5422848	5392276	5167663	4619274	91	369314	5479364	57.29	160132	36053	164198	12	40	0
GCA_022310895.1	Susceptible	128	105	71	62	40	27	5893160	5879973	5796127	5728995	5393384	4948114	119	430448	5889700	56.63	204099	27087	208791	10	37	0
GCA_022310915.1	Susceptible	114	98	75	65	58	38	5709651	5699031	5639917	5562768	5449510	4698199	107	363642	5706548	57.11	120860	35454	146142	15	48	0
GCA_022310935.1	Susceptible	128	103	78	68	59	43	5759528	5744353	5681924	5607198	5454061	4862352	115	311870	5754285	57.06	112896	34514	131625	17	51	0
GCA_022310975.1	Susceptible	48	41	36	32	28	22	5585688	5581055	5564422	5534761	5490632	5264170	46	622403	5584809	57.19	394189	66201	356358	6	18	0
GCA_022315985.1	Susceptible	149	117	69	61	50	33	5640404	5618219	5519241	5458644	5245890	4628071	142	328406	5637910	57.07	134061	34446	150284	14	44	0
GCA_022316365.1	Susceptible	70	62	53	46	39	31	5185732	5181435	5155390	5108862	5002832	4687864	67	372001	5184380	57.47	203931	52284	197742	9	31	0
GCA_022316405.1	Susceptible	69	64	62	52	42	33	5149764	5146791	5143253	5066331	4919135	4552729	67	431270	5148846	57.64	135487	49725	176867	11	35	0
GCA_022316825.1	Susceptible	90	82	62	55	42	30	5622602	5618441	5580426	5525940	5300333	4851921	85	429322	5620351	57.31	157430	40948	195693	11	35	0
GCA_024734755.1	Susceptible	2	2	2	2	2	2	5548951	5548951	5548951	5548951	5548951	5548951	2	5324814	5548951	57.17	5324814	5324814	5118784	1	1	0
GCA_031010005.2	Susceptible	42	34	29	27	26	19	5856733	5851103	5838836	5827252	5813078	5587720	42	986930	5856733	56.81	462390	86365	517391	4	15	0
GCA_031010025.2	Susceptible	86	76	53	48	40	33	5670914	5664742	5606275	5570362	5427930	5182752	83	451407	5669552	57.31	217838	57638	219224	9	32	0
GCA_031010045.2	Susceptible	45	40	33	31	29	25	5753129	5749713	5730100	5720008	5685040	5565388	45	958269	5753129	57.24	301689	83977	407183	6	20	0
GCA_031013665.2	Susceptible	45	38	32	27	24	16	5751906	5747305	5729948	5690640	5646343	5400833	43	1999694	5751088	57.04	453523	79274	890172	3	13	0
GCA_031013725.2	Susceptible	68	51	38	33	25	17	5593926	5585077	5549355	5508111	5370005	5112396	59	1120098	5590326	57.35	433443	63171	526856	4	16	0
GCA_031013785.2	Susceptible	49	44	31	27	24	22	5761960	5759201	5721966	5695119	5641291	5580557	47	1363023	5761112	57.23	372708	81344	545633	5	17	0
GCA_031013805.2	Susceptible	57	42	35	32	30	22	5661855	5651815	5629397	5609406	5566173	5306149	53	503340	5660188	57.16	361066	77812	325425	7	19	0
GCA_031013835.2	Susceptible	47	42	28	25	23	21	5785602	5782658	5746486	5726595	5684174	5623440	46	882812	5785219	57.18	462437	86564	431150	5	16	0
GCA_031013865.2	Susceptible	48	38	33	28	22	15	5562890	5557216	5540140	5498372	5403207	5158919	43	1263033	5561008	57.34	517316	96268	611007	4	14	0
GCA_031044415.2	Susceptible	61	52	39	35	27	23	5680372	5674786	5635897	5612190	5464562	5346682	59	797777	5679492	57.29	345842	73336	382530	6	20	0
GCA_031044475.2	Susceptible	53	46	30	25	22	19	5712350	5707919	5666858	5631349	5577200	5476685	51	1363023	5711386	57.18	416829	81344	569676	5	15	0
GCA_031044495.1	Susceptible	65	56	37	29	25	18	5698500	5693320	5640659	5581448	5507021	5259426	62	606679	5697176	57.3	371945	86555	378666	6	16	0
GCA_031044515.2	Susceptible	70	63	44	35	28	24	5627099	5622493	5572811	5503792	5372624	5249741	69	666505	5626664	57.19	342773	64300	355382	6	21	0
GCA_031044555.2	Susceptible	67	59	41	35	31	27	5724440	5719931	5671025	5630060	5542905	5411906	64	500400	5723114	57.2	233229	77410	259103	9	24	0
GCA_031044635.2	Susceptible	41	39	28	25	22	18	5566399	5565153	5531300	5509889	5454691	5316301	40	870821	5565950	57.3	462437	99297	421583	5	15	0
GCA_031044655.2	Susceptible	54	39	35	33	30	21	5783528	5775545	5765510	5755328	5710818	5398378	45	608412	5779679	57.2	340407	74105	349159	7	19	0
GCA_031044675.2	Susceptible	79	69	54	46	37	23	5764348	5757734	5722045	5667620	5507758	5012699	76	625014	5762939	56.74	203232	41490	279916	8	27	0
GCA_031044695.2	Susceptible	47	40	29	23	20	16	5617550	5613681	5578046	5539475	5502560	5374743	44	1907122	5616168	57.33	483491	103678	858829	3	13	0
GCA_031044715.2	Susceptible	66	61	36	32	27	23	5820496	5817199	5750910	5722670	5622399	5490399	65	738748	5820056	57.12	371647	69677	345395	7	19	0
GCA_031044735.2	Susceptible	100	85	51	42	28	21	5723781	5713878	5629893	5568927	5334340	5103346	95	490453	5721541	57.24	316183	34828	280664	8	23	0
GCA_031044755.2	Susceptible	75	66	47	40	33	24	5818864	5812719	5766713	5715415	5611155	5291047	73	956122	5817962	56.99	279398	55231	428057	5	23	0
GCA_031044775.2	Susceptible	52	48	40	38	33	25	5581564	5579611	5554780	5540079	5450073	5199148	49	501504	5580270	57.19	308543	63287	285940	7	23	0
GCA_031044795.1	Susceptible	57	52	32	27	23	19	5729726	5726505	5675404	5639491	5563877	5419943	55	1184338	5728839	57.19	377876	86564	493925	5	16	0
GCA_031044815.2	Susceptible	61	53	44	36	27	20	5580227	5575273	5549022	5489203	5317481	5066234	58	789859	5578811	57.46	361826	55497	347862	6	20	0
GCA_031044875.2	Susceptible	61	57	41	31	25	19	5799740	5797394	5757474	5690032	5581718	5377814	60	1027236	5799248	57.1	347204	77572	457017	5	17	0
GCA_031044895.2	Susceptible	63	58	32	27	22	19	5605684	5602743	5530135	5496884	5402286	5309958	63	1151059	5605684	57.17	378023	86564	477372	5	16	0
GCA_031044935.2	Susceptible	65	56	35	28	24	19	5621333	5616342	5563324	5521689	5439352	5264091	61	920877	5619650	57.26	593842	77991	487400	4	16	0
GCA_031044975.2	Susceptible	64	51	38	34	29	23	5590564	5583266	5546095	5520865	5436263	5257176	57	554390	5587432	57.21	334408	70461	321628	7	20	0
GCA_031045075.2	Susceptible	69	59	34	31	28	23	5338050	5330887	5273953	5249557	5194975	5020907	67	748204	5337259	57.43	283435	72643	346319	6	20	0
GCA_031045135.2	Susceptible	199	170	124	99	66	38	5461308	5444692	5335132	5143218	4553859	3496376	185	193351	5455745	57.26	69048	17420	77401.7	26	83	0
GCA_031045155.2	Susceptible	72	57	39	34	29	22	5694494	5685626	5636746	5603680	5518185	5275892	66	856067	5691990	57.25	350034	68207	391583	6	20	0
GCA_031045235.2	Susceptible	42	33	24	21	19	16	5242456	5236383	5210738	5189376	5156750	5069288	39	1024217	5241243	57.62	384832	127833	565767	4	12	0
GCA_031045255.2	Susceptible	95	68	47	39	32	22	5593791	5581608	5527953	5469424	5348052	5005428	77	772648	5588070	57.24	221807	48722	340433	7	23	0
GCA_031045275.2	Susceptible	101	70	48	41	34	26	5710009	5695422	5637549	5586269	5466743	5203536	82	772648	5703947	57.26	222296	59957	332262	7	25	0
GCA_031045295.2	Susceptible	93	62	45	38	32	23	5653803	5639978	5590131	5536008	5436390	5118737	74	796133	5647393	57.18	320226	52231	330286	7	23	0
GCA_031045325.2	Susceptible	71	56	41	37	30	23	5335146	5325235	5283345	5254158	5126904	4906272	67	404983	5333534	57.52	271884	59162	251196	8	22	0
GCA_031045355.2	Susceptible	67	57	31	28	25	23	5809910	5803846	5735138	5717735	5659364	5598630	64	1183839	5808546	57.19	357581	78184	481549	5	18	0
GCA_031045375.2	Susceptible	60	53	43	36	28	21	5599037	5594274	5567868	5520665	5408767	5170952	58	527587	5598052	57.21	328757	62653	312073	7	19	0
GCA_031045415.2	Susceptible	49	39	28	23	20	17	5449112	5443810	5411421	5379280	5332402	5238957	43	946914	5446465	57.45	477476	92852	524747	4	13	0
GCA_031045435.2	Susceptible	76	67	45	38	28	22	5652962	5646059	5587399	5537005	5377642	5176088	75	518034	5652468	57.14	328756	62343	299150	7	21	0
GCA_031045455.2	Susceptible	65	57	35	27	25	21	5703969	5699971	5635098	5578181	5539590	5406406	60	1080088	5701787	57.17	431485	77338	464734	5	17	0
GCA_031045475.2	Susceptible	95	81	56	44	35	24	5681534	5673425	5607474	5518956	5348864	4955642	90	540322	5679505	57.03	234284	42229	264189	8	28	0
GCA_031045515.2	Susceptible	44	38	25	17	14	10	5734023	5730268	5693383	5640323	5587403	5446476	43	2402862	5733532	57.19	807879	99248	1289637	2	7	0
GCA_031045535.1	Susceptible	72	62	41	37	29	24	5448278	5441976	5373107	5346017	5223722	5055774	70	1282784	5447389	57.26	255341	64414	472642	5	22	0
GCA_031045555.2	Susceptible	52	40	32	27	24	20	5678460	5671595	5650265	5622223	5561263	5420978	46	850924	5676113	57.28	371534	89252	468824	5	16	0
GCA_031045575.2	Susceptible	71	63	44	38	32	27	5709778	5705251	5654143	5613178	5491533	5313566	68	500400	5708452	57.21	275934	76568	251120	9	25	0
GCA_031045595.2	Susceptible	61	54	37	35	34	25	5656351	5653118	5604205	5590305	5579429	5237800	56	614727	5654323	57.43	285192	61517	291517	8	23	0
GCA_031045615.1	Susceptible	64	53	45	32	27	18	5578920	5572309	5551209	5454865	5358418	5076733	61	1150301	5577649	57.29	397955	56968	467999	5	18	0
GCA_031045635.2	Susceptible	140	113	73	58	48	28	5513389	5497936	5394389	5288712	5106795	4418791	128	398585	5508558	57.31	170649	29600	173300	11	43	0
GCA_031045655.2	Susceptible	67	59	40	34	30	27	5694447	5689902	5639068	5598103	5510813	5411372	64	500400	5693121	57.22	281495	86847	256327	9	23	0
GCA_031045675.2	Susceptible	98	76	43	36	28	22	5668743	5652167	5557169	5506796	5374405	5171641	94	970988	5667241	57.23	258187	58756	361834	7	21	0
GCA_031045695.2	Susceptible	89	83	63	57	41	30	5671067	5667119	5615359	5570495	5333349	4948452	87	407640	5670104	57.27	164113	40479	192142	11	34	0
GCA_031045735.2	Susceptible	80	68	46	36	30	21	5508660	5501263	5448000	5374296	5248745	4969885	77	533523	5507515	57.26	334873	57125	290828	7	21	0
GCA_031045755.2	Susceptible	101	87	58	51	44	34	5552920	5543793	5486874	5431446	5327319	4970263	97	372708	5551121	57.24	176222	49991	179460	11	35	0
GCA_031045815.2	Susceptible	87	76	53	40	27	19	5559887	5553510	5498068	5408311	5163463	4917925	82	867210	5557878	57.2	355758	32702	383821	6	22	0
GCA_031045835.2	Susceptible	86	65	42	37	32	25	5443142	5431869	5368288	5327759	5232717	4985635	75	702088	5438507	57.3	220135	85887	297231	7	24	0
GCA_031045895.2	Susceptible	67	58	38	32	23	16	5521476	5516328	5463642	5420055	5250821	5010361	64	788517	5520262	57.36	377695	73848	398315	6	16	0
GCA_031045995.2	Susceptible	69	59	30	27	22	20	5638870	5632239	5556478	5534677	5448981	5388247	67	748761	5638042	57.16	377875	99297	380579	6	16	0
GCA_031046015.2	Susceptible	96	82	45	34	28	23	5865260	5856544	5756680	5681470	5576979	5420319	92	927238	5863741	56.72	361838	63979	381281	6	21	0
GCA_031046035.2	Susceptible	63	57	33	28	22	19	5619110	5615432	5554181	5523078	5417056	5329660	62	1296055	5618665	57.27	473196	86564	547516	4	15	0
GCA_031046055.2	Susceptible	64	55	34	26	24	20	5707357	5701746	5646431	5588856	5549312	5418133	61	1183840	5705954	57.17	307766	86564	465844	6	17	0
GCA_031046095.1	Susceptible	57	48	33	31	24	17	5547937	5542728	5496231	5479961	5376960	5142671	52	1081687	5545662	57.16	349863	103873	444589	6	15	0
GCA_031046115.1	Susceptible	68	54	32	27	21	17	6059604	6051808	5991544	5958516	5861106	5713940	62	1353528	6057040	56.87	370313	86327	591083	5	14	0
GCA_031046135.2	Susceptible	65	58	34	28	24	20	5734679	5730827	5666514	5625419	5549408	5414176	62	1296056	5733409	57.18	364328	86564	516232	5	17	0
GCA_031046195.2	Susceptible	63	55	32	27	23	20	5711503	5706937	5648253	5617149	5536470	5433011	60	1296055	5710178	57.25	462437	84251	540562	5	16	0
GCA_031046215.2	Susceptible	68	57	37	28	26	23	5638235	5631443	5576065	5517986	5478460	5391196	65	864892	5636867	57.18	308627	86564	368576	6	19	0
GCA_031046255.2	Susceptible	59	54	31	27	20	18	5613778	5610854	5542702	5515858	5390701	5329968	58	1251006	5613329	57.28	378508	86564	527653	5	15	0
GCA_031046335.2	Susceptible	64	57	32	26	23	21	5511331	5507194	5442658	5405224	5346713	5285979	61	1296076	5509923	57.3	377866	86564	517952	5	17	0
GCA_031046355.2	Susceptible	84	74	50	40	35	26	6034790	6028203	5958217	5887253	5807313	5501909	83	713182	6034346	56.67	367059	58244	325639	7	25	0
GCA_031046375.2	Susceptible	64	57	35	30	26	24	5784463	5780083	5721663	5687988	5602962	5542228	61	1058580	5783049	57.19	307973	78184	409649	6	19	0
GCA_031046395.2	Susceptible	68	59	41	34	28	22	6002347	5996189	5950293	5902562	5806680	5588817	66	1314328	6001418	56.7	377855	73486	508034	5	19	0
GCA_031046415.2	Susceptible	63	54	32	28	23	21	5718783	5712965	5654533	5625862	5542147	5481413	60	864892	5717376	57.16	318802	99297	394399	6	17	0
GCA_031046435.2	Susceptible	79	73	51	44	36	26	6080163	6075843	6028410	5975004	5838517	5500695	77	536744	6079223	56.6	280632	51222	270121	8	26	0
GCA_031046455.2	Susceptible	69	60	39	37	32	25	5463146	5457648	5386814	5374455	5296241	5055429	66	916460	5461743	57.42	276977	64254	350486	6	23	0
GCA_031046475.2	Susceptible	58	51	44	36	28	22	5714976	5710443	5695268	5631567	5507231	5305117	57	958784	5714485	57.21	351699	65248	389617	6	20	0
GCA_031046495.2	Susceptible	48	41	26	24	18	13	5447380	5441898	5402840	5389451	5299901	5123802	48	1280782	5447380	57.34	746384	99745	676257	3	10	0
GCA_031046555.2	Susceptible	44	34	28	26	25	21	6012387	6006041	5986892	5972927	5961244	5822804	40	1321952	6010532	56.92	389466	93159	552326	5	16	0
GCA_031046615.1	Susceptible	57	50	39	34	29	19	5514145	5509925	5487395	5446255	5373461	5042632	55	804891	5513249	57.36	296291	93553	367480	6	18	0
GCA_031046755.2	Susceptible	74	66	42	33	28	24	5647078	5642023	5586111	5529869	5433158	5302385	70	789016	5645278	57.26	301042	78184	325362	7	21	0
GCA_031046775.2	Susceptible	158	135	102	86	64	35	5458703	5444916	5361536	5243959	4849679	3845332	149	231790	5455030	57.18	89182	24003	105353	18	67	0
GCA_031046795.2	Susceptible	173	141	104	88	65	33	5559709	5539785	5429772	5312945	4909478	3816278	160	231790	5554362	57.17	89182	23793	105910	18	69	0
GCA_032120235.2	Susceptible	200	163	106	82	56	37	6071933	6045263	5900244	5726343	5343769	4730452	195	339187	6069543	56.61	116165	19822	142055	16	62	0
GCA_032120255.2	Susceptible	65	48	33	27	25	20	5898969	5888866	5843986	5801494	5777432	5580212	57	1256331	5895483	56.83	472145	79269	577572	4	16	0
GCA_032120635.2	Susceptible	50	41	39	35	30	22	5814400	5809151	5803473	5774597	5690764	5408040	45	1602683	5812223	56.98	288426	85951	601787	5	20	0
GCA_032121155.2	Susceptible	60	52	42	37	32	22	5736969	5732440	5704772	5667604	5588846	5223299	58	607735	5736045	57.2	317710	54927	342596	6	21	0
GCA_032121395.2	Susceptible	43	36	28	24	19	11	5656803	5651896	5631853	5597766	5533515	5241981	42	1941360	5656359	57.33	743414	86740	994467	3	9	0
GCA_032121595.2	Susceptible	67	57	43	39	33	23	5661922	5656358	5618721	5591110	5507249	5156710	63	607735	5660195	57.21	302516	54301	298893	7	22	0
GCA_032122855.2	Susceptible	61	54	42	37	32	21	5720043	5716152	5681645	5644480	5571856	5159444	59	621007	5719117	57.21	317710	53446	350645	6	21	0
GCA_032122875.2	Susceptible	55	44	42	38	30	22	5787937	5781576	5772616	5738528	5613680	5374172	51	607002	5786277	57.17	308733	77712	315756	7	20	0
GCA_032124915.2	Susceptible	52	46	30	27	23	21	5755891	5752261	5707371	5686534	5605855	5545121	51	877246	5755451	57.24	461385	78120	423036	6	16	0
GCA_032182165.2	Susceptible	44	37	30	24	23	14	5657443	5653000	5628755	5582807	5571071	5249787	42	1490576	5656564	57.34	472681	86740	709568	3	12	0
GCA_033200535.2	Susceptible	56	46	29	22	20	16	5496483	5491559	5446637	5397031	5362847	5212001	49	1424726	5493585	57.25	472145	86866	663142	4	12	0
GCA_033726495.1	Susceptible	94	85	62	52	42	30	5730185	5724499	5666930	5589107	5416916	4988128	92	407640	5729265	57.27	162270	40352	193296	11	34	0
GCA_033726915.1	Susceptible	79	73	52	47	39	33	5707364	5703674	5647675	5615514	5473978	5279264	77	450986	5706473	57.28	225208	56547	227243	9	31	0
GCA_034498895.1	Susceptible	62	50	45	40	33	24	5695845	5688737	5677411	5638264	5531338	5227242	58	630395	5694131	57.2	264474	58209	283313	8	23	0
GCA_034498995.1	Susceptible	58	47	33	26	23	19	5457038	5451667	5412938	5356640	5311523	5181276	52	1284229	5454568	57.24	332053	97843	516784	5	16	0
GCA_034499015.1	Susceptible	66	56	37	33	28	22	5639954	5634955	5580123	5550745	5458878	5241947	60	544061	5637320	57.19	332082	74866	297526	7	20	0
GCA_034515585.1	Susceptible	52	45	33	27	24	21	5652259	5647863	5609651	5571089	5522593	5428669	49	1058004	5650933	57.23	350429	88780	422492	6	17	0
GCA_034515705.1	Susceptible	56	46	35	29	28	23	5672046	5666028	5632898	5591718	5577467	5414708	52	1349527	5670319	57.05	354031	86793	570542	4	19	0
GCA_034515785.1	Susceptible	58	49	29	25	22	18	5861818	5856351	5798821	5769953	5717452	5575960	55	1371608	5860462	57.06	511191	85034	647156	4	14	0
GCA_036668515.1	Susceptible	78	55	42	38	32	24	5602231	5592659	5559071	5528311	5405063	5140298	62	461616	5597383	57.39	280978	55085	268941	8	23	0
GCA_037287365.1	Susceptible	3	3	3	3	3	2	5859543	5859543	5859543	5859543	5859543	5830871	3	5614035	5859543	56.87	5614035	5614035	5.38698e+06	1	1	0
GCA_038080075.1	Susceptible	49	36	28	28	27	20	5511451	5505832	5485336	5485336	5465185	5233014	39	712969	5507432	57.32	340408	86367	370248	6	17	0
GCA_038080515.1	Susceptible	91	67	54	50	40	29	5738054	5725073	5691335	5664272	5482296	5087126	80	427816	5734670	57.21	203490	47184	219191	10	31	0
GCA_038081555.1	Susceptible	89	71	49	42	36	30	5628834	5620961	5559638	5510743	5408372	5186648	76	478034	5624574	57.26	204085	61773	229290	9	28	0
GCA_038513665.1	Susceptible	60	49	40	35	31	22	5519371	5513073	5491947	5454460	5371112	5069314	53	631779	5516437	57.3	348776	59037	340378	6	21	0
GCA_043859295.1	Susceptible	94	76	49	41	29	21	6173504	6164140	6098000	6045214	5835432	5549231	84	872526	6169331	56.73	312854	45729	421166	6	22	0
GCA_043859305.1	Susceptible	96	82	54	47	38	31	5778638	5769973	5695740	5645809	5486831	5245789	91	386291	5776579	57.06	254098	52261	212489	10	31	0
GCA_043859365.1	Susceptible	119	97	54	45	38	22	5986280	5972573	5862190	5794716	5680305	5137710	112	900089	5983510	57.08	257578	34802	375609	6	28	0
GCA_043859485.1	Susceptible	102	88	64	54	44	27	5797345	5789013	5732401	5658892	5498252	4870650	96	507258	5794809	57.02	220420	37692	212817	10	35	0
GCA_043859495.1	Susceptible	83	72	53	43	36	26	6054856	6048020	5998488	5925588	5823452	5479867	79	790549	6053198	56.78	348796	50343	349275	6	26	0
GCA_043859735.1	Susceptible	101	87	66	59	44	33	5785420	5776290	5720523	5664534	5414480	5027273	96	468702	5783211	57.01	149288	42501	194692	12	37	0
GCA_043859815.1	Susceptible	66	58	46	45	39	31	6011877	6007842	5976656	5968375	5844701	5583084	61	764480	6009641	56.91	238730	65457	300773	8	28	0
GCA_043859835.1	Susceptible	84	75	49	38	32	26	5788534	5783578	5711553	5638004	5527348	5309294	80	462170	5786834	57.12	238352	62284	249697	9	25	0
GCA_043859855.1	Susceptible	83	67	48	43	36	25	5491408	5482144	5438155	5408415	5277218	4892087	75	584505	5487933	57.28	237031	42393	261350	8	27	0
GCA_043859995.1	Susceptible	80	68	51	48	41	27	5821811	5814914	5779188	5756876	5638564	5143892	76	500123	5820292	56.95	272206	40851	245627	8	30	0
GCA_043860015.1	Susceptible	107	88	54	45	36	26	5950991	5941234	5856136	5797581	5640445	5269038	97	442228	5946822	56.9	263252	42399	245940	9	28	0
GCA_043860075.1	Susceptible	73	58	41	39	33	22	5823382	5813756	5777190	5764203	5664721	5254602	70	590643	5822145	57.09	278818	86154	292913	8	22	0
GCA_043860195.1	Susceptible	79	66	50	40	34	22	5829018	5822137	5783677	5707023	5612312	5201076	72	575089	5826146	57.02	322633	45961	300771	7	23	0
GCA_043860235.1	Susceptible	125	96	46	39	30	25	5913727	5897150	5774907	5726262	5584196	5417197	112	623717	5908556	57.08	267519	62284	287096	8	24	0
GCA_043860375.1	Susceptible	114	94	60	52	42	29	5718470	5707031	5628008	5572817	5416686	4920557	105	475366	5715173	57.12	182601	43315	228459	9	34	0
GCA_043861595.1	Susceptible	79	67	51	49	40	28	5842420	5834884	5797736	5783989	5618294	5194556	76	441575	5841163	57.1	217220	45250	244804	9	30	0
GCA_043861645.1	Susceptible	106	90	55	44	41	31	5671969	5660471	5583865	5517105	5476222	5139109	105	427042	5671475	57.34	201651	54015	212840	10	31	0
GCA_043863025.1	Susceptible	169	134	75	55	41	32	6229871	6209217	6066214	5928932	5705842	5404889	155	377690	6224415	56.52	197246	29849	189794	12	38	0
GCA_043863205.1	Susceptible	73	63	52	49	41	28	5795854	5790096	5768833	5745595	5602096	5150416	71	441581	5795041	57.09	217220	45250	245636	9	30	0
GCA_043904865.1	Susceptible	107	84	56	52	42	32	5616134	5600791	5537606	5514687	5326140	4988022	100	372938	5613333	57.12	169834	41349	199793	10	34	0
GCA_043905285.1	Susceptible	93	77	50	44	36	25	5685342	5676043	5610809	5567013	5447985	5016655	86	619185	5682732	57.18	259268	48844	279897	8	27	0
GCA_043905305.1	Susceptible	100	80	53	50	47	31	5750868	5738065	5676412	5655426	5602519	5020146	94	420527	5748383	57.07	188601	45246	188007	12	35	0
GCA_043905525.1	Susceptible	88	79	56	48	39	29	5746171	5740825	5674901	5618900	5486632	5110875	84	393565	5744490	56.98	201739	46282	221582	9	31	0

## Sheet: Table S2B
Table S2B. Genome completeness profile
Genome	Phenotype	C (Complete %)	S (Single-copy %)	D (Duplicated %)	F (Fragmented %)	M (Missing %)	Total BUSCOs	Complete BUSCOs	Single-copy BUSCOs	Duplicated BUSCOs	Fragmented BUSCOs	Missing BUSCOs	Total BUSCO groups searched
GCA_001704235.1	Resistance	99	98.9	0.1	0.3	0.7	874	865	864	1	3	6	874
GCA_001709275.1	Resistance	99.1	99.1	0	0.3	0.6	874	866	866	0	3	5	874
GCA_001709295.1	Resistance	98.9	98.9	0	0.6	0.6	874	864	864	0	5	5	874
GCA_001720705.1	Resistance	99	99	0	0.3	0.7	874	865	865	0	3	6	874
GCA_001720755.1	Resistance	99	99	0	0.3	0.7	874	865	865	0	3	6	874
GCA_001720765.1	Resistance	99	99	0	0.3	0.7	874	865	865	0	3	6	874
GCA_001720805.1	Resistance	99	99	0	0.5	0.6	874	865	865	0	4	5	874
GCA_001720845.1	Resistance	99.1	99.1	0	0.3	0.6	874	866	866	0	3	5	874
GCA_001720865.1	Resistance	98.9	98.9	0	0.5	0.7	874	864	864	0	4	6	874
GCA_001720905.1	Resistance	99.1	99.1	0	0.3	0.6	874	866	866	0	3	5	874
GCA_008704045.1	Resistance	99.1	98.9	0.2	0.3	0.6	874	866	864	2	3	5	874
GCA_008704055.1	Resistance	98.9	98.4	0.5	0.5	0.7	874	864	860	4	4	6	874
GCA_008704155.1	Resistance	99	99	0	0.5	0.6	874	865	865	0	4	5	874
GCA_008704185.1	Resistance	98.9	98.4	0.5	0.5	0.7	874	864	860	4	4	6	874
GCA_008704215.1	Resistance	99	99	0	0.3	0.7	874	865	865	0	3	6	874
GCA_014840245.1	Resistance	99	99	0	0.5	0.6	874	865	865	0	4	5	874
GCA_014840295.1	Resistance	99	99	0	0.3	0.7	874	865	865	0	3	6	874
GCA_014840305.1	Resistance	99	99	0	0.3	0.7	874	865	865	0	3	6	874
GCA_014840315.1	Resistance	99.1	99.1	0	0.3	0.6	874	866	866	0	3	5	874
GCA_014840325.1	Resistance	99	99	0	0.3	0.7	874	865	865	0	3	6	874
GCA_014840345.1	Resistance	99	99	0	0.3	0.7	874	865	865	0	3	6	874
GCA_014840395.1	Resistance	99	99	0	0.3	0.7	874	865	865	0	3	6	874
GCA_014840415.1	Resistance	98.4	98.3	0.1	0.6	1	874	860	859	1	5	9	874
GCA_014840435.1	Resistance	99.1	99.1	0	0.3	0.6	874	866	866	0	3	5	874
GCA_014840475.1	Resistance	98.9	98.9	0	0.5	0.7	874	864	864	0	4	6	874
GCA_014840495.1	Resistance	99	99	0	0.3	0.7	874	865	865	0	3	6	874
GCA_014840505.1	Resistance	99	99	0	0.3	0.7	874	865	865	0	3	6	874
GCA_014840535.1	Resistance	99	99	0	0.3	0.7	874	865	865	0	3	6	874
GCA_014840555.1	Resistance	99	99	0	0.3	0.7	874	865	865	0	3	6	874
GCA_014840575.1	Resistance	98.9	98.9	0	0.3	0.8	874	864	864	0	3	7	874
GCA_014840605.1	Resistance	98.5	98.5	0	0.3	1.1	874	861	861	0	3	10	874
GCA_014840635.1	Resistance	99.1	99.1	0	0.3	0.6	874	866	866	0	3	5	874
GCA_014840645.1	Resistance	98.9	98.9	0	0.5	0.7	874	864	864	0	4	6	874
GCA_014946935.1	Resistance	99.1	99.1	0	0.3	0.6	874	866	866	0	3	5	874
GCA_014946945.1	Resistance	98.9	98.9	0	0.3	0.8	874	864	864	0	3	7	874
GCA_018314145.1	Resistance	98.9	98.9	0	0.5	0.7	874	864	864	0	4	6	874
GCA_020552715.1	Resistance	98.7	98.7	0	0.6	0.7	874	863	863	0	5	6	874
GCA_021773985.1	Resistance	97.9	96.9	1	0.2	1.8	874	856	847	9	2	16	874
GCA_022299455.1	Resistance	98.9	98.7	0.1	0.5	0.7	874	864	863	1	4	6	874
GCA_022299635.1	Resistance	98.9	96.2	2.6	0.6	0.6	874	864	841	23	5	5	874
GCA_022299675.1	Resistance	98.9	98.6	0.2	0.5	0.7	874	864	862	2	4	6	874
GCA_022300055.1	Resistance	99	98.3	0.7	0.3	0.7	874	865	859	6	3	6	874
GCA_022300135.1	Resistance	99	98.7	0.2	0.3	0.7	874	865	863	2	3	6	874
GCA_022300175.1	Resistance	99	98.7	0.2	0.3	0.7	874	865	863	2	3	6	874
GCA_022315615.1	Resistance	98.5	98.4	0.1	0.7	0.8	874	861	860	1	6	7	874
GCA_022315635.1	Resistance	98.7	96	2.7	0.5	0.8	874	863	839	24	4	7	874
GCA_022315675.1	Resistance	99	97.9	1	0.3	0.7	874	865	856	9	3	6	874
GCA_022315695.1	Resistance	99.1	98.3	0.8	0.3	0.6	874	866	859	7	3	5	874
GCA_022315715.1	Resistance	99	98.7	0.2	0.5	0.6	874	865	863	2	4	5	874
GCA_022315735.1	Resistance	99.1	98.6	0.5	0.2	0.7	874	866	862	4	2	6	874
GCA_022315775.1	Resistance	99.1	98.6	0.5	0.3	0.6	874	866	862	4	3	5	874
GCA_022315835.1	Resistance	98.9	97.9	0.9	0.6	0.6	874	864	856	8	5	5	874
GCA_022315855.1	Resistance	99.1	98.9	0.2	0.3	0.6	874	866	864	2	3	5	874
GCA_022315875.1	Resistance	99	98.7	0.2	0.5	0.6	874	865	863	2	4	5	874
GCA_022315935.1	Resistance	98.9	98.6	0.2	0.3	0.8	874	864	862	2	3	7	874
GCA_022315955.1	Resistance	98.9	98.7	0.1	0.5	0.7	874	864	863	1	4	6	874
GCA_022315975.1	Resistance	98.3	97.9	0.3	0.9	0.8	874	859	856	3	8	7	874
GCA_022316015.1	Resistance	98.7	98.6	0.1	0.6	0.7	874	863	862	1	5	6	874
GCA_022316195.1	Resistance	99	99	0	0.3	0.7	874	865	865	0	3	6	874
GCA_022316245.1	Resistance	98.9	98.2	0.7	0.3	0.8	874	864	858	6	3	7	874
GCA_022316285.1	Resistance	99	96.5	2.5	0.3	0.7	874	865	843	22	3	6	874
GCA_022316305.1	Resistance	99	96.5	2.5	0.3	0.7	874	865	843	22	3	6	874
GCA_022316325.1	Resistance	99	98.9	0.1	0.3	0.7	874	865	864	1	3	6	874
GCA_022316565.1	Resistance	98.9	98.6	0.2	0.3	0.8	874	864	862	2	3	7	874
GCA_022316805.1	Resistance	99	98.7	0.2	0.3	0.7	874	865	863	2	3	6	874
GCA_022316865.1	Resistance	99	98.7	0.2	0.3	0.7	874	865	863	2	3	6	874
GCA_024580135.1	Resistance	97.1	97.1	0	1.7	1.1	874	849	849	0	15	10	874
GCA_024580195.1	Resistance	98.9	98.9	0	0.3	0.8	874	864	864	0	3	7	874
GCA_024580215.1	Resistance	99	99	0	0.3	0.7	874	865	865	0	3	6	874
GCA_025367465.1	Resistance	99	99	0	0.3	0.7	874	865	865	0	3	6	874
GCA_025367575.1	Resistance	99	99	0	0.3	0.7	874	865	865	0	3	6	874
GCA_026413095.1	Resistance	99.1	99.1	0	0.3	0.6	874	866	866	0	3	5	874
GCA_027144125.3	Resistance	99	98.7	0.2	0.3	0.7	874	865	863	2	3	6	874
GCA_029621445.1	Resistance	99.1	98.6	0.5	0.3	0.6	874	866	862	4	3	5	874
GCA_030026945.2	Resistance	99.1	99.1	0	0.3	0.6	874	866	866	0	3	5	874
GCA_031034115.1	Resistance	99.1	99	0.1	0.3	0.6	874	866	865	1	3	5	874
GCA_031039775.1	Resistance	99	98.3	0.7	0.3	0.7	874	865	859	6	3	6	874
GCA_031044435.2	Resistance	99	97	1.9	0.3	0.7	874	865	848	17	3	6	874
GCA_031044835.2	Resistance	99	98.6	0.3	0.3	0.7	874	865	862	3	3	6	874
GCA_031044995.2	Resistance	99	98.2	0.8	0.3	0.7	874	865	858	7	3	6	874
GCA_031045015.2	Resistance	99.1	96.1	3	0.3	0.6	874	866	840	26	3	5	874
GCA_031045035.2	Resistance	98.9	96.3	2.5	0.5	0.7	874	864	842	22	4	6	874
GCA_031045065.2	Resistance	99	98.3	0.7	0.3	0.7	874	865	859	6	3	6	874
GCA_031045715.2	Resistance	99.1	99	0.1	0.3	0.6	874	866	865	1	3	5	874
GCA_031045855.2	Resistance	99.1	98.9	0.2	0.3	0.6	874	866	864	2	3	5	874
GCA_031045875.2	Resistance	99	98.6	0.3	0.3	0.7	874	865	862	3	3	6	874
GCA_031046155.2	Resistance	99	98.5	0.5	0.3	0.7	874	865	861	4	3	6	874
GCA_031046175.2	Resistance	99.1	98.6	0.5	0.3	0.6	874	866	862	4	3	5	874
GCA_031046515.2	Resistance	99.1	97.1	1.9	0.3	0.6	874	866	849	17	3	5	874
GCA_031046835.2	Resistance	99.1	98.9	0.2	0.3	0.6	874	866	864	2	3	5	874
GCA_033726815.1	Resistance	99	97.1	1.8	0.3	0.7	874	865	849	16	3	6	874
GCA_036669215.1	Resistance	99.1	96.2	2.9	0.3	0.6	874	866	841	25	3	5	874
GCA_038083435.1	Resistance	99.1	97	2.1	0.3	0.6	874	866	848	18	3	5	874
GCA_038512135.1	Resistance	98.9	97.9	0.9	0.5	0.7	874	864	856	8	4	6	874
GCA_043858225.1	Resistance	99.1	98.9	0.2	0.3	0.6	874	866	864	2	3	5	874
GCA_043858445.1	Resistance	99.1	98.6	0.5	0.3	0.6	874	866	862	4	3	5	874
GCA_043859275.1	Resistance	99.1	98.9	0.2	0.3	0.6	874	866	864	2	3	5	874
GCA_043859285.1	Resistance	99	98.7	0.2	0.3	0.7	874	865	863	2	3	6	874
GCA_043859615.1	Resistance	99.1	98.9	0.2	0.3	0.6	874	866	864	2	3	5	874
GCA_043859655.1	Resistance	99.1	98.6	0.5	0.3	0.6	874	866	862	4	3	5	874
GCA_043859795.1	Resistance	99.1	98.6	0.5	0.3	0.6	874	866	862	4	3	5	874
GCA_043859975.1	Resistance	99	96.5	2.5	0.3	0.7	874	865	843	22	3	6	874
GCA_043860255.1	Resistance	99.1	98.9	0.2	0.3	0.6	874	866	864	2	3	5	874
GCA_043860435.1	Resistance	99.1	96.3	2.7	0.3	0.6	874	866	842	24	3	5	874
GCA_043860455.1	Resistance	99.1	98.9	0.2	0.3	0.6	874	866	864	2	3	5	874
GCA_043860495.1	Resistance	99	98.5	0.5	0.3	0.7	874	865	861	4	3	6	874
GCA_043863105.1	Resistance	99.1	98.9	0.2	0.3	0.6	874	866	864	2	3	5	874
GCA_043863125.1	Resistance	99	96	3	0.3	0.7	874	865	839	26	3	6	874
GCA_043863145.1	Resistance	99	97	1.9	0.3	0.7	874	865	848	17	3	6	874
GCA_043863165.1	Resistance	99	96.9	2.1	0.3	0.7	874	865	847	18	3	6	874
GCA_043863185.1	Resistance	99	96.5	2.5	0.3	0.7	874	865	843	22	3	6	874
GCA_043863225.1	Resistance	99.1	98.9	0.2	0.3	0.6	874	866	864	2	3	5	874
GCA_043863245.1	Resistance	98.9	98.6	0.2	0.5	0.7	874	864	862	2	4	6	874
GCA_043863285.1	Resistance	99.1	96.6	2.5	0.3	0.6	874	866	844	22	3	5	874
GCA_043863305.1	Resistance	99	98.5	0.5	0.3	0.7	874	865	861	4	3	6	874
GCA_043863325.1	Resistance	99.1	98.6	0.5	0.3	0.6	874	866	862	4	3	5	874
GCA_043863365.1	Resistance	99.1	98.6	0.5	0.3	0.6	874	866	862	4	3	5	874
GCA_043863385.1	Resistance	99	96.5	2.5	0.3	0.7	874	865	843	22	3	6	874
GCA_043863405.1	Resistance	99.1	96.6	2.5	0.3	0.6	874	866	844	22	3	5	874
GCA_043863445.1	Resistance	99.1	96.3	2.7	0.3	0.6	874	866	842	24	3	5	874
GCA_043863475.1	Resistance	99	96.6	2.4	0.3	0.7	874	865	844	21	3	6	874
GCA_043863495.1	Resistance	99.1	98.9	0.2	0.3	0.6	874	866	864	2	3	5	874
GCA_043863515.1	Resistance	99	98.9	0.1	0.3	0.7	874	865	864	1	3	6	874
GCA_043863555.1	Resistance	99.1	96.6	2.5	0.3	0.6	874	866	844	22	3	5	874
GCA_043904745.1	Resistance	99.1	98.9	0.2	0.3	0.6	874	866	864	2	3	5	874
GCA_043904785.1	Resistance	99.1	98.9	0.2	0.3	0.6	874	866	864	2	3	5	874
GCA_043904825.1	Resistance	99.1	98.9	0.2	0.3	0.6	874	866	864	2	3	5	874
GCA_043904845.1	Resistance	99.1	98.5	0.6	0.3	0.6	874	866	861	5	3	5	874
GCA_043904885.1	Resistance	99	96.2	2.7	0.3	0.7	874	865	841	24	3	6	874
GCA_043904905.1	Resistance	99.1	98.9	0.2	0.3	0.6	874	866	864	2	3	5	874
GCA_043905145.1	Resistance	99.1	98.6	0.5	0.3	0.6	874	866	862	4	3	5	874
GCA_043905165.1	Resistance	99.1	97.6	1.5	0.3	0.6	874	866	853	13	3	5	874
GCA_043905185.1	Resistance	99	98.6	0.3	0.5	0.6	874	865	862	3	4	5	874
GCA_043905225.1	Resistance	99	96.1	2.9	0.5	0.6	874	865	840	25	4	5	874
GCA_043905245.1	Resistance	99	98.2	0.8	0.3	0.7	874	865	858	7	3	6	874
GCA_043905265.1	Resistance	99.1	95	4.1	0.3	0.6	874	866	830	36	3	5	874
GCA_043905325.1	Resistance	99.1	98.5	0.6	0.3	0.6	874	866	861	5	3	5	874
GCA_043905345.1	Resistance	99.1	98.5	0.6	0.3	0.6	874	866	861	5	3	5	874
GCA_043905355.1	Resistance	99.1	98.5	0.6	0.3	0.6	874	866	861	5	3	5	874
GCA_043905385.1	Resistance	99.1	98.7	0.3	0.3	0.6	874	866	863	3	3	5	874
GCA_043905405.1	Resistance	99.1	98.7	0.3	0.3	0.6	874	866	863	3	3	5	874
GCA_043905425.1	Resistance	99.1	96.2	2.9	0.3	0.6	874	866	841	25	3	5	874
GCA_043905445.1	Resistance	99	96.2	2.7	0.3	0.7	874	865	841	24	3	6	874
GCA_043905465.1	Resistance	99	96.9	2.1	0.3	0.7	874	865	847	18	3	6	874
GCA_043905485.1	Resistance	99	98.6	0.3	0.3	0.7	874	865	862	3	3	6	874
GCA_043905505.1	Resistance	99.1	98.7	0.3	0.3	0.6	874	866	863	3	3	5	874
GCA_043905545.1	Resistance	99.1	98.7	0.3	0.3	0.6	874	866	863	3	3	5	874
GCA_043905585.1	Resistance	99	97.7	1.3	0.3	0.7	874	865	854	11	3	6	874
GCA_043905605.1	Resistance	99.1	98.5	0.6	0.3	0.6	874	866	861	5	3	5	874
GCA_043905625.1	Resistance	99	97.5	1.5	0.3	0.7	874	865	852	13	3	6	874
GCA_043905645.1	Resistance	99.1	98.1	1	0.3	0.6	874	866	857	9	3	5	874
GCA_043905665.1	Resistance	99	97.9	1	0.5	0.6	874	865	856	9	4	5	874
GCA_049102505.1	Resistance	99	98.7	0.2	0.3	0.7	874	865	863	2	3	6	874
GCA_049102525.1	Resistance	99	98.9	0.1	0.3	0.7	874	865	864	1	3	6	874
GCA_049381385.1	Resistance	99	99	0	0.3	0.7	874	865	865	0	3	6	874
GCA_001720745.1	Susceptible	99.1	99.1	0	0.3	0.6	874	866	866	0	3	5	874
GCA_001720815.1	Susceptible	99.1	99.1	0	0.3	0.6	874	866	866	0	3	5	874
GCA_003186535.1	Susceptible	99	98.5	0.5	0.3	0.7	874	865	861	4	3	6	874
GCA_003194285.1	Susceptible	99	99	0	0.5	0.6	874	865	865	0	4	5	874
GCA_007955145.1	Susceptible	99	98.9	0.1	0.3	0.7	874	865	864	1	3	6	874
GCA_007955175.1	Susceptible	99.1	99	0.1	0.3	0.6	874	866	865	1	3	5	874
GCA_007955215.1	Susceptible	98.9	98.6	0.2	0.5	0.7	874	864	862	2	4	6	874
GCA_007955245.1	Susceptible	98.7	98.6	0.1	0.5	0.8	874	863	862	1	4	7	874
GCA_007955265.1	Susceptible	99	98.9	0.1	0.3	0.7	874	865	864	1	3	6	874
GCA_007955275.1	Susceptible	99	92.2	6.8	0.3	0.7	874	865	806	59	3	6	874
GCA_007955285.1	Susceptible	98.9	98.7	0.1	0.5	0.7	874	864	863	1	4	6	874
GCA_007955345.1	Susceptible	98.7	98.6	0.1	0.5	0.8	874	863	862	1	4	7	874
GCA_011682735.1	Susceptible	98.7	98.7	0	0.3	0.9	874	863	863	0	3	8	874
GCA_011682755.1	Susceptible	98.5	98.5	0	0.5	1	874	861	861	0	4	9	874
GCA_011682815.1	Susceptible	98.5	98.4	0.1	0.5	1	874	861	860	1	4	9	874
GCA_011682845.1	Susceptible	98.5	98.5	0	0.5	1	874	861	861	0	4	9	874
GCA_011682855.1	Susceptible	98.6	98.6	0	0.3	1	874	862	862	0	3	9	874
GCA_011682885.1	Susceptible	98.6	98.6	0	0.3	1	874	862	862	0	3	9	874
GCA_011682905.1	Susceptible	98.7	98.6	0.1	0.3	0.9	874	863	862	1	3	8	874
GCA_013450285.1	Susceptible	98.7	98.7	0	0.3	0.9	874	863	863	0	3	8	874
GCA_013450305.1	Susceptible	98.7	98.7	0	0.3	0.9	874	863	863	0	3	8	874
GCA_013450355.1	Susceptible	98.6	98.6	0	0.5	0.9	874	862	862	0	4	8	874
GCA_013450375.1	Susceptible	98.4	98.4	0	0.5	1.1	874	860	860	0	4	10	874
GCA_013450385.1	Susceptible	98.5	98.5	0	0.5	1	874	861	861	0	4	9	874
GCA_013450405.1	Susceptible	98.7	98.7	0	0.3	0.9	874	863	863	0	3	8	874
GCA_013450455.1	Susceptible	98.5	98.5	0	0.5	1	874	861	861	0	4	9	874
GCA_013450475.1	Susceptible	98.6	98.6	0	0.5	0.9	874	862	862	0	4	8	874
GCA_013867375.1	Susceptible	99	99	0	0.3	0.7	874	865	865	0	3	6	874
GCA_014826045.1	Susceptible	99.1	99.1	0	0.3	0.6	874	866	866	0	3	5	874
GCA_014840405.1	Susceptible	98.9	98.9	0	0.3	0.8	874	864	864	0	3	7	874
GCA_014946925.1	Susceptible	99	99	0	0.3	0.7	874	865	865	0	3	6	874
GCA_019915305.1	Susceptible	98.5	98.3	0.2	0.7	0.8	874	861	859	2	6	7	874
GCA_019915325.1	Susceptible	99.1	99	0.1	0.3	0.6	874	866	865	1	3	5	874
GCA_019915345.1	Susceptible	99	98.9	0.1	0.3	0.7	874	865	864	1	3	6	874
GCA_020552755.1	Susceptible	98.6	98.5	0.1	0.7	0.7	874	862	861	1	6	6	874
GCA_022182645.1	Susceptible	99	96.5	2.5	0.3	0.7	874	865	843	22	3	6	874
GCA_022299535.1	Susceptible	99	98.7	0.2	0.5	0.6	874	865	863	2	4	5	874
GCA_022299715.1	Susceptible	99	98.7	0.2	0.3	0.7	874	865	863	2	3	6	874
GCA_022299735.1	Susceptible	99	98.6	0.3	0.3	0.7	874	865	862	3	3	6	874
GCA_022299755.1	Susceptible	99.1	98.6	0.5	0.3	0.6	874	866	862	4	3	5	874
GCA_022299775.1	Susceptible	98.9	98.5	0.3	0.5	0.7	874	864	861	3	4	6	874
GCA_022299875.1	Susceptible	98.9	98.6	0.2	0.5	0.7	874	864	862	2	4	6	874
GCA_022299895.1	Susceptible	99	98.9	0.1	0.3	0.7	874	865	864	1	3	6	874
GCA_022299915.1	Susceptible	98.9	98.6	0.2	0.3	0.8	874	864	862	2	3	7	874
GCA_022299935.1	Susceptible	99.1	98.9	0.2	0.3	0.6	874	866	864	2	3	5	874
GCA_022299975.1	Susceptible	99	98.7	0.2	0.3	0.7	874	865	863	2	3	6	874
GCA_022299995.1	Susceptible	98.9	98.3	0.6	0.5	0.7	874	864	859	5	4	6	874
GCA_022300015.1	Susceptible	99	98.7	0.2	0.3	0.7	874	865	863	2	3	6	874
GCA_022300035.1	Susceptible	99.1	98.3	0.8	0.3	0.6	874	866	859	7	3	5	874
GCA_022300075.1	Susceptible	99	98.7	0.2	0.3	0.7	874	865	863	2	3	6	874
GCA_022300095.1	Susceptible	99.1	98.9	0.2	0.3	0.6	874	866	864	2	3	5	874
GCA_022300115.1	Susceptible	98.9	98.5	0.3	0.3	0.8	874	864	861	3	3	7	874
GCA_022300155.1	Susceptible	98.9	98.7	0.1	0.5	0.7	874	864	863	1	4	6	874
GCA_022300195.1	Susceptible	99	97.3	1.7	0.3	0.7	874	865	850	15	3	6	874
GCA_022305035.1	Susceptible	99	98.6	0.3	0.5	0.6	874	865	862	3	4	5	874
GCA_022307095.1	Susceptible	99	98.7	0.2	0.5	0.6	874	865	863	2	4	5	874
GCA_022310895.1	Susceptible	99	98.7	0.2	0.3	0.7	874	865	863	2	3	6	874
GCA_022310915.1	Susceptible	98.9	98.5	0.3	0.3	0.8	874	864	861	3	3	7	874
GCA_022310935.1	Susceptible	98.7	98.4	0.3	0.6	0.7	874	863	860	3	5	6	874
GCA_022310975.1	Susceptible	99	98.6	0.3	0.3	0.7	874	865	862	3	3	6	874
GCA_022315985.1	Susceptible	98.9	98.7	0.1	0.6	0.6	874	864	863	1	5	5	874
GCA_022316365.1	Susceptible	98.9	98.5	0.3	0.6	0.6	874	864	861	3	5	5	874
GCA_022316405.1	Susceptible	98.5	98.3	0.2	0.8	0.7	874	861	859	2	7	6	874
GCA_022316825.1	Susceptible	98.7	98.5	0.2	0.5	0.8	874	863	861	2	4	7	874
GCA_024734755.1	Susceptible	99.1	99.1	0	0.3	0.6	874	866	866	0	3	5	874
GCA_031010005.2	Susceptible	99	96.2	2.7	0.3	0.7	874	865	841	24	3	6	874
GCA_031010025.2	Susceptible	99	98.4	0.6	0.5	0.6	874	865	860	5	4	5	874
GCA_031010045.2	Susceptible	99	96.2	2.7	0.3	0.7	874	865	841	24	3	6	874
GCA_031013665.2	Susceptible	98.9	96.1	2.7	0.3	0.8	874	864	840	24	3	7	874
GCA_031013725.2	Susceptible	99	98.5	0.5	0.3	0.7	874	865	861	4	3	6	874
GCA_031013785.2	Susceptible	99	98.3	0.7	0.5	0.6	874	865	859	6	4	5	874
GCA_031013805.2	Susceptible	99	96.9	2.1	0.3	0.7	874	865	847	18	3	6	874
GCA_031013835.2	Susceptible	99.1	98.4	0.7	0.3	0.6	874	866	860	6	3	5	874
GCA_031013865.2	Susceptible	98.7	96	2.7	0.5	0.8	874	863	839	24	4	7	874
GCA_031044415.2	Susceptible	99.1	96.1	3	0.3	0.6	874	866	840	26	3	5	874
GCA_031044475.2	Susceptible	99.1	98.4	0.7	0.3	0.6	874	866	860	6	3	5	874
GCA_031044495.1	Susceptible	99	96.2	2.7	0.3	0.7	874	865	841	24	3	6	874
GCA_031044515.2	Susceptible	99.1	98.9	0.2	0.3	0.6	874	866	864	2	3	5	874
GCA_031044555.2	Susceptible	99.1	98.5	0.6	0.3	0.6	874	866	861	5	3	5	874
GCA_031044635.2	Susceptible	99.1	98.6	0.5	0.3	0.6	874	866	862	4	3	5	874
GCA_031044655.2	Susceptible	99.1	96	3.1	0.3	0.6	874	866	839	27	3	5	874
GCA_031044675.2	Susceptible	98.9	98.6	0.2	0.5	0.7	874	864	862	2	4	6	874
GCA_031044695.2	Susceptible	99.1	98.6	0.5	0.3	0.6	874	866	862	4	3	5	874
GCA_031044715.2	Susceptible	99	98.3	0.7	0.3	0.7	874	865	859	6	3	6	874
GCA_031044735.2	Susceptible	99.1	96.1	3	0.3	0.6	874	866	840	26	3	5	874
GCA_031044755.2	Susceptible	98.9	98.4	0.5	0.3	0.8	874	864	860	4	3	7	874
GCA_031044775.2	Susceptible	99	97.1	1.8	0.3	0.7	874	865	849	16	3	6	874
GCA_031044795.1	Susceptible	99	98.5	0.5	0.3	0.7	874	865	861	4	3	6	874
GCA_031044815.2	Susceptible	98.9	98.6	0.2	0.3	0.8	874	864	862	2	3	7	874
GCA_031044875.2	Susceptible	99	95.9	3.1	0.3	0.7	874	865	838	27	3	6	874
GCA_031044895.2	Susceptible	99.1	98.7	0.3	0.3	0.6	874	866	863	3	3	5	874
GCA_031044935.2	Susceptible	99.1	97.9	1.1	0.3	0.6	874	866	856	10	3	5	874
GCA_031044975.2	Susceptible	99.1	97.3	1.8	0.3	0.6	874	866	850	16	3	5	874
GCA_031045075.2	Susceptible	99	98.9	0.1	0.3	0.7	874	865	864	1	3	6	874
GCA_031045135.2	Susceptible	98.3	98.2	0.1	0.9	0.8	874	859	858	1	8	7	874
GCA_031045155.2	Susceptible	99.1	98.6	0.5	0.3	0.6	874	866	862	4	3	5	874
GCA_031045235.2	Susceptible	99	98.7	0.2	0.3	0.7	874	865	863	2	3	6	874
GCA_031045255.2	Susceptible	99.1	98.9	0.2	0.3	0.6	874	866	864	2	3	5	874
GCA_031045275.2	Susceptible	99.1	98.4	0.7	0.3	0.6	874	866	860	6	3	5	874
GCA_031045295.2	Susceptible	99	98.5	0.5	0.3	0.7	874	865	861	4	3	6	874
GCA_031045325.2	Susceptible	99	98.7	0.2	0.3	0.7	874	865	863	2	3	6	874
GCA_031045355.2	Susceptible	98.9	98.2	0.7	0.5	0.7	874	864	858	6	4	6	874
GCA_031045375.2	Susceptible	98.9	98.4	0.5	0.5	0.7	874	864	860	4	4	6	874
GCA_031045415.2	Susceptible	99.1	96.3	2.7	0.3	0.6	874	866	842	24	3	5	874
GCA_031045435.2	Susceptible	98.9	98.4	0.5	0.5	0.7	874	864	860	4	4	6	874
GCA_031045455.2	Susceptible	98.9	96	2.9	0.3	0.8	874	864	839	25	3	7	874
GCA_031045475.2	Susceptible	99.1	98.9	0.2	0.3	0.6	874	866	864	2	3	5	874
GCA_031045515.2	Susceptible	99	96.1	2.9	0.3	0.7	874	865	840	25	3	6	874
GCA_031045535.1	Susceptible	99.1	98.7	0.3	0.3	0.6	874	866	863	3	3	5	874
GCA_031045555.2	Susceptible	99.1	96.1	3	0.3	0.6	874	866	840	26	3	5	874
GCA_031045575.2	Susceptible	99.1	98.3	0.8	0.3	0.6	874	866	859	7	3	5	874
GCA_031045595.2	Susceptible	98.7	96	2.7	0.5	0.8	874	863	839	24	4	7	874
GCA_031045615.1	Susceptible	98.9	98.4	0.5	0.3	0.8	874	864	860	4	3	7	874
GCA_031045635.2	Susceptible	99	98.7	0.2	0.3	0.7	874	865	863	2	3	6	874
GCA_031045655.2	Susceptible	99	98.4	0.6	0.3	0.7	874	865	860	5	3	6	874
GCA_031045675.2	Susceptible	99	98.7	0.2	0.3	0.7	874	865	863	2	3	6	874
GCA_031045695.2	Susceptible	99.1	98.6	0.5	0.3	0.6	874	866	862	4	3	5	874
GCA_031045735.2	Susceptible	99	98.6	0.3	0.3	0.7	874	865	862	3	3	6	874
GCA_031045755.2	Susceptible	99	98.9	0.1	0.3	0.7	874	865	864	1	3	6	874
GCA_031045815.2	Susceptible	99.1	98.7	0.3	0.3	0.6	874	866	863	3	3	5	874
GCA_031045835.2	Susceptible	99.1	98.9	0.2	0.3	0.6	874	866	864	2	3	5	874
GCA_031045895.2	Susceptible	99.1	98.9	0.2	0.3	0.6	874	866	864	2	3	5	874
GCA_031045995.2	Susceptible	99.1	98.7	0.3	0.3	0.6	874	866	863	3	3	5	874
GCA_031046015.2	Susceptible	99	98.9	0.1	0.3	0.7	874	865	864	1	3	6	874
GCA_031046035.2	Susceptible	99.1	98.5	0.6	0.3	0.6	874	866	861	5	3	5	874
GCA_031046055.2	Susceptible	99	98.5	0.5	0.3	0.7	874	865	861	4	3	6	874
GCA_031046095.1	Susceptible	99.1	98.9	0.2	0.3	0.6	874	866	864	2	3	5	874
GCA_031046115.1	Susceptible	99.1	97.3	1.8	0.3	0.6	874	866	850	16	3	5	874
GCA_031046135.2	Susceptible	99.1	98.5	0.6	0.3	0.6	874	866	861	5	3	5	874
GCA_031046195.2	Susceptible	99.1	98.3	0.8	0.3	0.6	874	866	859	7	3	5	874
GCA_031046215.2	Susceptible	99	98.7	0.2	0.3	0.7	874	865	863	2	3	6	874
GCA_031046255.2	Susceptible	99.1	98.5	0.6	0.3	0.6	874	866	861	5	3	5	874
GCA_031046335.2	Susceptible	99.1	98.7	0.3	0.3	0.6	874	866	863	3	3	5	874
GCA_031046355.2	Susceptible	99.1	96.1	3	0.3	0.6	874	866	840	26	3	5	874
GCA_031046375.2	Susceptible	99	98.3	0.7	0.3	0.7	874	865	859	6	3	6	874
GCA_031046395.2	Susceptible	99	98.3	0.7	0.3	0.7	874	865	859	6	3	6	874
GCA_031046415.2	Susceptible	99	98.5	0.5	0.3	0.7	874	865	861	4	3	6	874
GCA_031046435.2	Susceptible	99	97	1.9	0.3	0.7	874	865	848	17	3	6	874
GCA_031046455.2	Susceptible	98.9	98.4	0.5	0.3	0.8	874	864	860	4	3	7	874
GCA_031046475.2	Susceptible	99	98.5	0.5	0.3	0.7	874	865	861	4	3	6	874
GCA_031046495.2	Susceptible	98.9	97.3	1.6	0.3	0.8	874	864	850	14	3	7	874
GCA_031046555.2	Susceptible	99	98.5	0.5	0.3	0.7	874	865	861	4	3	6	874
GCA_031046615.1	Susceptible	99.1	98.5	0.6	0.3	0.6	874	866	861	5	3	5	874
GCA_031046755.2	Susceptible	99	98.3	0.7	0.3	0.7	874	865	859	6	3	6	874
GCA_031046775.2	Susceptible	99	98.5	0.5	0.3	0.7	874	865	861	4	3	6	874
GCA_031046795.2	Susceptible	99.1	98.7	0.3	0.3	0.6	874	866	863	3	3	5	874
GCA_032120235.2	Susceptible	99	98.6	0.3	0.5	0.6	874	865	862	3	4	5	874
GCA_032120255.2	Susceptible	98.9	98.3	0.6	0.5	0.7	874	864	859	5	4	6	874
GCA_032120635.2	Susceptible	99.1	98.6	0.5	0.3	0.6	874	866	862	4	3	5	874
GCA_032121155.2	Susceptible	98.9	98.4	0.5	0.3	0.8	874	864	860	4	3	7	874
GCA_032121395.2	Susceptible	99	96	3	0.3	0.7	874	865	839	26	3	6	874
GCA_032121595.2	Susceptible	98.9	98.6	0.2	0.3	0.8	874	864	862	2	3	7	874
GCA_032122855.2	Susceptible	98.9	98.6	0.2	0.3	0.8	874	864	862	2	3	7	874
GCA_032122875.2	Susceptible	99.1	94.5	4.6	0.3	0.6	874	866	826	40	3	5	874
GCA_032124915.2	Susceptible	99.1	98.3	0.8	0.3	0.6	874	866	859	7	3	5	874
GCA_032182165.2	Susceptible	98.9	95.9	3	0.3	0.8	874	864	838	26	3	7	874
GCA_033200535.2	Susceptible	99	98.6	0.3	0.3	0.7	874	865	862	3	3	6	874
GCA_033726495.1	Susceptible	99.1	98.6	0.5	0.3	0.6	874	866	862	4	3	5	874
GCA_033726915.1	Susceptible	99	98.4	0.6	0.5	0.6	874	865	860	5	4	5	874
GCA_034498895.1	Susceptible	99.1	96.1	3	0.3	0.6	874	866	840	26	3	5	874
GCA_034498995.1	Susceptible	99.1	96.1	3	0.3	0.6	874	866	840	26	3	5	874
GCA_034499015.1	Susceptible	99	96	3	0.3	0.7	874	865	839	26	3	6	874
GCA_034515585.1	Susceptible	99.1	96.3	2.7	0.3	0.6	874	866	842	24	3	5	874
GCA_034515705.1	Susceptible	99	96.5	2.5	0.3	0.7	874	865	843	22	3	6	874
GCA_034515785.1	Susceptible	99	96	3	0.3	0.7	874	865	839	26	3	6	874
GCA_036668515.1	Susceptible	99	96.6	2.4	0.3	0.7	874	865	844	21	3	6	874
GCA_037287365.1	Susceptible	99	98.7	0.2	0.3	0.7	874	865	863	2	3	6	874
GCA_038080075.1	Susceptible	98.9	95.7	3.2	0.3	0.8	874	864	836	28	3	7	874
GCA_038080515.1	Susceptible	99	98.4	0.6	0.3	0.7	874	865	860	5	3	6	874
GCA_038081555.1	Susceptible	99.1	98.4	0.7	0.3	0.6	874	866	860	6	3	5	874
GCA_038513665.1	Susceptible	99	96.3	2.6	0.3	0.7	874	865	842	23	3	6	874
GCA_043859295.1	Susceptible	99	96	3	0.5	0.6	874	865	839	26	4	5	874
GCA_043859305.1	Susceptible	99.1	98.6	0.5	0.3	0.6	874	866	862	4	3	5	874
GCA_043859365.1	Susceptible	99	98.7	0.2	0.5	0.6	874	865	863	2	4	5	874
GCA_043859485.1	Susceptible	99.1	97.9	1.1	0.3	0.6	874	866	856	10	3	5	874
GCA_043859495.1	Susceptible	99.1	98.9	0.2	0.3	0.6	874	866	864	2	3	5	874
GCA_043859735.1	Susceptible	99.1	98.6	0.5	0.3	0.6	874	866	862	4	3	5	874
GCA_043859815.1	Susceptible	99	96.5	2.5	0.3	0.7	874	865	843	22	3	6	874
GCA_043859835.1	Susceptible	99.1	98.7	0.3	0.3	0.6	874	866	863	3	3	5	874
GCA_043859855.1	Susceptible	99.1	98.9	0.2	0.3	0.6	874	866	864	2	3	5	874
GCA_043859995.1	Susceptible	99	98.5	0.5	0.3	0.7	874	865	861	4	3	6	874
GCA_043860015.1	Susceptible	98.9	97.8	1	0.3	0.8	874	864	855	9	3	7	874
GCA_043860075.1	Susceptible	99.1	96.2	2.9	0.3	0.6	874	866	841	25	3	5	874
GCA_043860195.1	Susceptible	99.1	97.4	1.7	0.3	0.6	874	866	851	15	3	5	874
GCA_043860235.1	Susceptible	99.1	98.3	0.8	0.3	0.6	874	866	859	7	3	5	874
GCA_043860375.1	Susceptible	99	98.7	0.2	0.3	0.7	874	865	863	2	3	6	874
GCA_043861595.1	Susceptible	99	96.1	2.9	0.3	0.7	874	865	840	25	3	6	874
GCA_043861645.1	Susceptible	98.7	96.2	2.5	0.5	0.8	874	863	841	22	4	7	874
GCA_043863025.1	Susceptible	99.1	98.6	0.5	0.3	0.6	874	866	862	4	3	5	874
GCA_043863205.1	Susceptible	99	97.9	1	0.3	0.7	874	865	856	9	3	6	874
GCA_043904865.1	Susceptible	99	96.5	2.5	0.3	0.7	874	865	843	22	3	6	874
GCA_043905285.1	Susceptible	99	98.6	0.3	0.3	0.7	874	865	862	3	3	6	874
GCA_043905305.1	Susceptible	99.1	98.6	0.5	0.3	0.6	874	866	862	4	3	5	874
GCA_043905525.1	Susceptible	99	98.7	0.2	0.3	0.7	874	865	863	2	3	6	874
GCA_046202665.1	Susceptible	99.1	98.6	0.5	0.3	0.6	874	866	862	4	3	5	874

## Sheet: Table S2C
Table S2C. Distribution of STs, K-loci, O-loci among meropenem susceptible and resistant K. pneumoniae genomes
Genome Accession	Phenotype	STs	K-locus	O-locus
GCA_001704235.1	Resistance	ST34	KL57	OL2α.2
GCA_001709275.1	Resistance	ST14	KL2	OL2α.1
GCA_001709295.1	Resistance	ST14	KL2	OL2α.1
GCA_001720705.1	Resistance	ST14	KL2	OL2α.1
GCA_001720745.1	Susceptible	ST101	KL17	OL2α.1
GCA_001720755.1	Resistance	ST11	KL15	OL4
GCA_001720765.1	Resistance	ST11	KL24	OL2α.1
GCA_001720805.1	Resistance	ST14	KL2	OL2α.1
GCA_001720815.1	Susceptible	ST101	KL17	OL2α.1
GCA_001720845.1	Resistance	ST307	KL102	OL2α.2
GCA_001720865.1	Resistance	ST11	KL103	OL2α.1
GCA_001720905.1	Resistance	ST3622	KL112	OL2α.1
GCA_003186535.1	Susceptible	ST983	KL127	OL13
GCA_003194285.1	Susceptible	ST147	KL122	OL2α.2
GCA_007955145.1	Susceptible	ST45	KL24	OL2α.1
GCA_007955175.1	Susceptible	ST268	KL20	OL2α.1
GCA_007955215.1	Susceptible	ST23	KL1	OL2α.2
GCA_007955245.1	Susceptible	ST23	KL1	OL2α.2
GCA_007955265.1	Susceptible	ST45	KL24	OL2α.1
GCA_007955275.1	Susceptible	ST37	KL136	OL2α.2
GCA_007955285.1	Susceptible	ST23	KL1	OL2α.2
GCA_007955345.1	Susceptible	ST23	KL1	OL2α.2
GCA_008704045.1	Resistance	ST3559	KL27	OL4
GCA_008704055.1	Resistance	ST39	KL2	OL2α.1
GCA_008704155.1	Resistance	ST17	KL25	OL5
GCA_008704185.1	Resistance	ST39	KL2	OL2α.1
GCA_008704215.1	Resistance	ST307	KL102	OL2α.2
GCA_011682735.1	Susceptible	ST46	KL64	OL2α.1
GCA_011682755.1	Susceptible	ST985	KL39	OL2α.2
GCA_011682815.1	Susceptible	ST464	KL17	OL2α.1
GCA_011682845.1	Susceptible	ST985	KL39	OL2α.2
GCA_011682855.1	Susceptible	ST13	KL3	OL2α.2
GCA_011682885.1	Susceptible	ST985	KL39	OL2α.2
GCA_011682905.1	Susceptible	ST464	KL17	OL2α.1
GCA_013450285.1	Susceptible	ST37	KL15	OL4
GCA_013450305.1	Susceptible	ST37	KL15	OL4
GCA_013450355.1	Susceptible	ST37	KL15	OL4
GCA_013450375.1	Susceptible	ST105	KL102	OL2α.2
GCA_013450385.1	Susceptible	ST35	KL110	OL2α.1
GCA_013450405.1	Susceptible	ST35	KL110	OL2α.1
GCA_013450455.1	Susceptible	ST268	KL20	OL2α.1
GCA_013450475.1	Susceptible	ST15	KL57	OL2α.2
GCA_013867375.1	Susceptible	ST35	KL110	OL2α.1
GCA_014826045.1	Susceptible	ST37	KL15	OL4
GCA_014840245.1	Resistance	ST14	KL2	OL2α.1
GCA_014840295.1	Resistance	ST20	KL28	OL2α.2
GCA_014840305.1	Resistance	ST147-1LV	KL10	OL3α/β
GCA_014840315.1	Resistance	ST15	KL112	OL2α.1
GCA_014840325.1	Resistance	ST17	KL25	OL5
GCA_014840345.1	Resistance	ST11	KL14	OL3γ
GCA_014840395.1	Resistance	ST147	KL64	OL2α.1
GCA_014840405.1	Susceptible	ST147	KL64	OL2α.1
GCA_014840415.1	Resistance	ST39	KL23	OL2α.2
GCA_014840435.1	Resistance	ST147	KL64	OL2α.1
GCA_014840475.1	Resistance	ST14	KL2	OL2α.1
GCA_014840495.1	Resistance	ST147	KL64	OL2α.1
GCA_014840505.1	Resistance	ST147	KL64	OL2α.1
GCA_014840535.1	Resistance	ST340	KL173	OL3γ
GCA_014840555.1	Resistance	ST11	KL14	OL3γ
GCA_014840575.1	Resistance	ST11	KL24	OL2α.1
GCA_014840605.1	Resistance	ST101	KL17	OL2α.1
GCA_014840635.1	Resistance	ST231	KL51	OL2α.2
GCA_014840645.1	Resistance	ST11	KL24	OL2α.1
GCA_014946925.1	Susceptible	ST6547	KL137	OL13
GCA_014946935.1	Resistance	ST15	KL112	OL2α.1
GCA_014946945.1	Resistance	ST6547	KL137	OL13
GCA_018314145.1	Resistance	ST11	KL47	OL13
GCA_019915305.1	Susceptible	ST23	KL1	OL2α.2
GCA_019915325.1	Susceptible	ST380	KL2	OL2α.1
GCA_019915345.1	Susceptible	ST1486	KL38	OL3γ
GCA_020552715.1	Resistance	ST340	KL15	OL4
GCA_020552755.1	Susceptible	ST39	KL62	OL2α.2
GCA_021773985.1	Resistance	ST34	KL57	OL3γ
GCA_022182645.1	Susceptible	ST636	KL55	OL5
GCA_022299455.1	Resistance	ST395	KL64	OL2α.1
GCA_022299535.1	Susceptible	ST395	KL64	OL2α.1
GCA_022299635.1	Resistance	ST45	KL24	OL2α.1
GCA_022299675.1	Resistance	ST30	KL64	OL2α.1
GCA_022299715.1	Susceptible	ST258	KL107	OL2α.2
GCA_022299735.1	Susceptible	ST38	KL52	OL13
GCA_022299755.1	Susceptible	ST628	KL31	OL3γ
GCA_022299775.1	Susceptible	ST2158	KL114	OL3γ
GCA_022299875.1	Susceptible	ST37	KL14	OL3γ
GCA_022299895.1	Susceptible	ST35	KL110	OL2α.1
GCA_022299915.1	Susceptible	ST16	KL51	OL3γ
GCA_022299935.1	Susceptible	ST25	KL2	OL2α.2
GCA_022299975.1	Susceptible	ST716	KL110	OL2α.1
GCA_022299995.1	Susceptible	ST307	KL102	OL2α.2
GCA_022300015.1	Susceptible	ST307	KL102	OL2α.2
GCA_022300035.1	Susceptible	ST551	KL10	OL2α.1
GCA_022300055.1	Resistance	ST405	KL151	OL4
GCA_022300075.1	Susceptible	ST258	KL107	OL2α.2
GCA_022300095.1	Susceptible	ST20	KL28	OL2α.2
GCA_022300115.1	Susceptible	ST258	KL107	OL2α.2
GCA_022300135.1	Resistance	ST307	KL102	OL2α.2
GCA_022300155.1	Susceptible	ST5380	KL108	OL2α.2
GCA_022300175.1	Resistance	ST307	KL102	OL2α.2
GCA_022300195.1	Susceptible	ST405	KL151	OL4
GCA_022305035.1	Susceptible	ST323	KL21	OL3γ
GCA_022307095.1	Susceptible	ST37	KL14	OL3γ
GCA_022310895.1	Susceptible	ST17	KL25	OL5
GCA_022310915.1	Susceptible	ST38	KL52	OL13
GCA_022310935.1	Susceptible	ST38	KL52	OL13
GCA_022310975.1	Susceptible	ST873	KL52	OL13
GCA_022315615.1	Resistance	ST147	KL64	OL2α.1
GCA_022315635.1	Resistance	ST1017	KL58	OL3γ
GCA_022315675.1	Resistance	ST14	KL2	OL2α.1
GCA_022315695.1	Resistance	ST34	KL57	OL2α.2
GCA_022315715.1	Resistance	ST43	KL30	OL2α.1
GCA_022315735.1	Resistance	ST34	KL57	OL2α.2
GCA_022315775.1	Resistance	ST525	KL45	OL2α.2
GCA_022315835.1	Resistance	ST34	KL57	OL2α.2
GCA_022315855.1	Resistance	ST101	KL17	OL2α.1
GCA_022315875.1	Resistance	ST101	KL17	OL2α.1
GCA_022315935.1	Resistance	ST16	KL51	OL3γ
GCA_022315955.1	Resistance	ST14	KL2	OL2α.1
GCA_022315975.1	Resistance	ST43	KL30	OL2α.1
GCA_022315985.1	Susceptible	ST15	KL24	OL2α.1
GCA_022316015.1	Resistance	ST437	KL52	OL13
GCA_022316195.1	Resistance	ST11	KL24	OL2α.1
GCA_022316245.1	Resistance	ST16	KL51	OL3γ
GCA_022316285.1	Resistance	ST11	KL24	OL2α.1
GCA_022316305.1	Resistance	ST258	KL25	OL5
GCA_022316325.1	Resistance	ST231	KL51	OL2α.2
GCA_022316365.1	Susceptible	ST1966	KL125	OL5
GCA_022316405.1	Susceptible	ST198	KL30	OL2α.1
GCA_022316565.1	Resistance	ST307	KL102	OL2α.2
GCA_022316805.1	Resistance	ST258-1LV	KL107	OL2α.2
GCA_022316825.1	Susceptible	ST258	KL107	OL13
GCA_022316865.1	Resistance	ST258-1LV	KL107	OL2α.2
GCA_024580135.1	Resistance	ST6408	KL142	OL2α.1
GCA_024580195.1	Resistance	ST307	KL102	OL2α.2
GCA_024580215.1	Resistance	ST219	KL114	OL2α.1
GCA_024734755.1	Susceptible	ST101	KL17	OL2α.1
GCA_025367465.1	Resistance	ST11	KL105	OL2α.2
GCA_025367575.1	Resistance	ST11	KL105	OL2α.2
GCA_026413095.1	Resistance	ST1198	KL24	OL2α.1
GCA_027144125.3	Resistance	ST268	KL20	OL2α.1
GCA_029621445.1	Resistance	ST15	KL24	OL2α.1
GCA_030026945.2	Resistance	ST6407	KL25	OL2α.1
GCA_031010005.2	Susceptible	ST35	KL22	OL2α.1
GCA_031010025.2	Susceptible	ST25	KL2	OL2α.2
GCA_031010045.2	Susceptible	ST35	KL16	OL2α.1
GCA_031013665.2	Susceptible	ST353	KL110	OL3γ
GCA_031013725.2	Susceptible	ST397	KL158	OL2α.1
GCA_031013785.2	Susceptible	ST307	KL102	OL2α.2
GCA_031013805.2	Susceptible	ST412	KL57	OL3γ
GCA_031013835.2	Susceptible	ST307	KL102	OL2α.2
GCA_031013865.2	Susceptible	ST1774	KL38	OL12
GCA_031034115.1	Resistance	ST231	KL51	OL2α.2
GCA_031039775.1	Resistance	ST231	KL51	OL2α.2
GCA_031044415.2	Susceptible	ST15	KL19	OL2α.2
GCA_031044435.2	Resistance	ST611	KL45	OL2α.2
GCA_031044475.2	Susceptible	ST307	KL102	OL2α.2
GCA_031044495.1	Susceptible	ST14	KL2	OL2α.1
GCA_031044515.2	Susceptible	ST327	KL39	OL2α.1
GCA_031044555.2	Susceptible	ST45	KL24	OL2α.1
GCA_031044635.2	Susceptible	ST307	KL102	OL2α.2
GCA_031044655.2	Susceptible	ST603-1LV	KL22	OL3γ
GCA_031044675.2	Susceptible	ST45	KL5	OL3γ
GCA_031044695.2	Susceptible	ST37	KL38	OL3γ
GCA_031044715.2	Susceptible	ST39	KL2	OL2α.1
GCA_031044735.2	Susceptible	ST4242	KL8	OL2α.1
GCA_031044755.2	Susceptible	ST147	KL64	OL2α.1
GCA_031044775.2	Susceptible	ST35	KL108	OL2α.2
GCA_031044795.1	Susceptible	ST307	KL102	OL2α.2
GCA_031044815.2	Susceptible	ST268	KL20	OL2α.1
GCA_031044835.2	Resistance	ST437	KL52	OL13
GCA_031044875.2	Susceptible	ST45	KL62	OL2α.1
GCA_031044895.2	Susceptible	ST307	KL102	OL2α.2
GCA_031044935.2	Susceptible	ST661	KL158	OL3α/β
GCA_031044975.2	Susceptible	ST2154	KL27	OL4
GCA_031044995.2	Resistance	ST496	KL46	OL3γ
GCA_031045015.2	Resistance	ST17	KL122	OL2α.2
GCA_031045035.2	Resistance	ST11	KL24	OL2α.1
GCA_031045065.2	Resistance	ST17	KL122	OL2α.2
GCA_031045075.2	Susceptible	ST29	KL19	OL2α.2
GCA_031045135.2	Susceptible	ST36	KL102	OL2α.2
GCA_031045155.2	Susceptible	ST14	KL16	OL2α.1
GCA_031045235.2	Susceptible	ST1540	KL24	OL2α.1
GCA_031045255.2	Susceptible	ST14	KL16	OL2α.1
GCA_031045275.2	Susceptible	ST14	KL16	OL2α.1
GCA_031045295.2	Susceptible	ST37	KL15	OL4
GCA_031045325.2	Susceptible	ST268	KL20	OL2α.1
GCA_031045355.2	Susceptible	ST307	KL102	OL2α.2
GCA_031045375.2	Susceptible	ST11	KL105	OL2α.2
GCA_031045415.2	Susceptible	ST983	KL127	OL13
GCA_031045435.2	Susceptible	ST11	KL105	OL2α.2
GCA_031045455.2	Susceptible	ST147	KL10	OL3α/β
GCA_031045475.2	Susceptible	ST70	KL136	OL2α.2
GCA_031045515.2	Susceptible	ST323	KL21	OL3γ
GCA_031045535.1	Susceptible	ST551	KL10	OL2α.1
GCA_031045555.2	Susceptible	ST14	KL2	OL2α.1
GCA_031045575.2	Susceptible	ST45	KL24	OL2α.1
GCA_031045595.2	Susceptible	ST35	KL110	OL2α.1
GCA_031045615.1	Susceptible	ST39	KL62	OL2α.2
GCA_031045635.2	Susceptible	ST45	KL62	OL2α.1
GCA_031045655.2	Susceptible	ST45	KL24	OL2α.1
GCA_031045675.2	Susceptible	ST45	KL24	OL2α.1
GCA_031045695.2	Susceptible	ST25	KL2	OL2α.2
GCA_031045715.2	Resistance	ST1401	KL146	OL2α.2
GCA_031045735.2	Susceptible	ST39	KL62	OL2α.2
GCA_031045755.2	Susceptible	ST307	KL102	OL2α.2
GCA_031045815.2	Susceptible	ST6162	KL62	OL2α.1
GCA_031045835.2	Susceptible	ST551	KL10	OL2α.1
GCA_031045855.2	Resistance	ST2154	KL27	OL4
GCA_031045875.2	Resistance	ST11	KL47	OL13
GCA_031045895.2	Susceptible	ST29	KL54	OL2α.2
GCA_031045995.2	Susceptible	ST307	KL102	OL2α.2
GCA_031046015.2	Susceptible	ST307	KL102	OL2α.2
GCA_031046035.2	Susceptible	ST307	KL102	OL2α.2
GCA_031046055.2	Susceptible	ST307	KL102	OL2α.2
GCA_031046095.1	Susceptible	ST37	KL15	OL4
GCA_031046115.1	Susceptible	ST429	KL27	OL4
GCA_031046135.2	Susceptible	ST307	KL102	OL2α.2
GCA_031046155.2	Resistance	ST25	KL2	OL2α.2
GCA_031046175.2	Resistance	ST25	KL2	OL2α.2
GCA_031046195.2	Susceptible	ST307	KL102	OL2α.2
GCA_031046215.2	Susceptible	ST307	KL102	OL2α.2
GCA_031046255.2	Susceptible	ST307	KL102	OL2α.2
GCA_031046335.2	Susceptible	ST307	KL102	OL2α.2
GCA_031046355.2	Susceptible	ST3164-1LV	KL5	OL3γ
GCA_031046375.2	Susceptible	ST307	KL102	OL2α.2
GCA_031046395.2	Susceptible	ST307	KL102	OL2α.2
GCA_031046415.2	Susceptible	ST307	KL102	OL2α.2
GCA_031046435.2	Susceptible	ST321	KL3	OL2α.2
GCA_031046455.2	Susceptible	ST17	KL122	OL2α.2
GCA_031046475.2	Susceptible	ST268	KL20	OL2α.1
GCA_031046495.2	Susceptible	ST6821	KL51	OL2α.2
GCA_031046515.2	Resistance	ST611	KL45	OL2α.2
GCA_031046555.2	Susceptible	ST111	KL63	OL2α.2
GCA_031046615.1	Susceptible	ST189	KL128	OL3γ
GCA_031046755.2	Susceptible	ST307	KL102	OL2α.2
GCA_031046775.2	Susceptible	ST517	KL144	OL2α.1
GCA_031046795.2	Susceptible	ST517	KL144	OL2α.1
GCA_031046835.2	Resistance	ST997	KL102	OL2α.1
GCA_032120235.2	Susceptible	ST313-1LV	KL61	OL3α/β
GCA_032120255.2	Susceptible	ST391	KL30	OL2α.2
GCA_032120635.2	Susceptible	ST29	KL54	OL2α.2
GCA_032121155.2	Susceptible	ST35	KL110	OL2α.1
GCA_032121395.2	Susceptible	ST469	KL139	OL3γ
GCA_032121595.2	Susceptible	ST35	KL110	OL2α.1
GCA_032122855.2	Susceptible	ST35	KL110	OL2α.1
GCA_032122875.2	Susceptible	ST219	KL114	OL2α.1
GCA_032124915.2	Susceptible	ST307	KL102	OL2α.2
GCA_032182165.2	Susceptible	ST469	KL139	OL3γ
GCA_033200535.2	Susceptible	ST391	KL30	OL2α.2
GCA_033726495.1	Susceptible	ST25	KL2	OL2α.2
GCA_033726815.1	Resistance	ST42	KL122	OL2α.2
GCA_033726915.1	Susceptible	ST25	KL2	OL2α.2
GCA_034498895.1	Susceptible	ST219	KL114	OL2α.1
GCA_034498995.1	Susceptible	ST348	KL62	OL2α.1
GCA_034499015.1	Susceptible	ST348	KL62	OL2α.1
GCA_034515585.1	Susceptible	ST107	KL81	OL2α.1
GCA_034515705.1	Susceptible	ST666-2LV	KL18	OL4
GCA_034515785.1	Susceptible	ST405	KL151	OL4
GCA_036668515.1	Susceptible	ST45	KL24	OL2α.1
GCA_036669215.1	Resistance	ST147	KL64	OL2α.1
GCA_037287365.1	Susceptible	ST25	KL2	OL2α.2
GCA_038080075.1	Susceptible	ST603	KL22	OL3γ
GCA_038080515.1	Susceptible	ST39	KL2	OL2α.1
GCA_038081555.1	Susceptible	ST307	KL10	OL3α/β
GCA_038083435.1	Resistance	ST45	KL62	OL2α.1
GCA_038512135.1	Resistance	ST11	KL24	OL2α.1
GCA_038513665.1	Susceptible	ST87-1LV	KL106	OL3γ
GCA_043858225.1	Resistance	ST101	KL17	OL2α.1
GCA_043858445.1	Resistance	ST101	KL17	OL2α.1
GCA_043859275.1	Resistance	ST101	KL17	OL2α.1
GCA_043859285.1	Resistance	ST101	KL17	OL2α.1
GCA_043859295.1	Susceptible	ST323	KL21	OL3γ
GCA_043859305.1	Susceptible	ST14	KL16	OL2α.1
GCA_043859365.1	Susceptible	ST129	KL108	OL2α.2
GCA_043859485.1	Susceptible	ST15	KL24	OL2α.1
GCA_043859495.1	Susceptible	ST13	KL3	OL2α.2
GCA_043859615.1	Resistance	ST101	KL17	OL2α.1
GCA_043859655.1	Resistance	ST101	KL17	OL2α.1
GCA_043859735.1	Susceptible	ST15	KL24	OL2α.1
GCA_043859795.1	Resistance	ST101	KL17	OL2α.1
GCA_043859815.1	Susceptible	ST23	KL1	OL2α.2
GCA_043859835.1	Susceptible	ST307	KL102	OL2α.2
GCA_043859855.1	Susceptible	ST514	KL39	OL2α.1
GCA_043859975.1	Resistance	ST395	KL108	OL2α.2
GCA_043859995.1	Susceptible	ST2086	KL13	OL2α.1
GCA_043860015.1	Susceptible	ST147	KL64	OL2α.1
GCA_043860075.1	Susceptible	ST86	KL2	OL2α.1
GCA_043860195.1	Susceptible	ST987	KL46	OL3γ
GCA_043860235.1	Susceptible	ST307	KL102	OL2α.2
GCA_043860255.1	Resistance	ST101	KL17	OL2α.1
GCA_043860375.1	Susceptible	ST101	KL17	OL2α.1
GCA_043860435.1	Resistance	ST395	KL108	OL2α.2
GCA_043860455.1	Resistance	ST101	KL17	OL2α.1
GCA_043860495.1	Resistance	ST101	KL17	OL2α.1
GCA_043861595.1	Susceptible	ST218	KL57	OL2α.2
GCA_043861645.1	Susceptible	ST11	KL15	OL4
GCA_043863025.1	Susceptible	ST307	KL102	OL2α.2
GCA_043863105.1	Resistance	ST101	KL17	OL2α.1
GCA_043863125.1	Resistance	ST15	KL24	OL2α.1
GCA_043863145.1	Resistance	ST45	KL127	OL13
GCA_043863165.1	Resistance	ST395	KL108	OL2α.2
GCA_043863185.1	Resistance	ST11	KL15	OL4
GCA_043863205.1	Susceptible	ST218	KL57	OL2α.2
GCA_043863225.1	Resistance	ST101	KL17	OL2α.1
GCA_043863245.1	Resistance	ST152	KL149	OL4
GCA_043863285.1	Resistance	ST13	KL122	OL2α.2
GCA_043863305.1	Resistance	ST661	KL109	OL2α.2
GCA_043863325.1	Resistance	ST15	KL24	OL2α.1
GCA_043863365.1	Resistance	ST101	KL17	OL2α.1
GCA_043863385.1	Resistance	ST11	KL15	OL4
GCA_043863405.1	Resistance	ST13	KL122	OL2α.2
GCA_043863445.1	Resistance	ST219	KL114	OL2α.1
GCA_043863475.1	Resistance	ST147	KL64	OL2α.1
GCA_043863495.1	Resistance	ST101	KL17	OL2α.1
GCA_043863515.1	Resistance	ST101	KL17	OL2α.1
GCA_043863555.1	Resistance	ST101	KL17	OL2α.1
GCA_043904745.1	Resistance	ST383	KL30	OL2α.2
GCA_043904785.1	Resistance	ST101	KL17	OL2α.1
GCA_043904825.1	Resistance	ST101	KL64	OL2α.1
GCA_043904845.1	Resistance	ST383	KL30	OL2α.2
GCA_043904865.1	Susceptible	ST340	KL15	OL4
GCA_043904885.1	Resistance	ST147	KL64	OL2α.1
GCA_043904905.1	Resistance	ST383	KL30	OL2α.2
GCA_043905145.1	Resistance	ST383	KL30	OL2α.2
GCA_043905165.1	Resistance	ST147	KL64	OL2α.1
GCA_043905185.1	Resistance	ST383	KL30	OL2α.2
GCA_043905225.1	Resistance	ST147	KL64	OL2α.1
GCA_043905245.1	Resistance	ST147	KL64	OL2α.1
GCA_043905265.1	Resistance	ST2096	KL64	OL2α.1
GCA_043905285.1	Susceptible	ST101	KL17	OL2α.1
GCA_043905305.1	Susceptible	ST383	KL30	OL2α.2
GCA_043905325.1	Resistance	ST383	KL30	OL2α.2
GCA_043905345.1	Resistance	ST383	KL30	OL2α.2
GCA_043905355.1	Resistance	ST383	KL30	OL2α.2
GCA_043905385.1	Resistance	ST383	KL30	OL2α.2
GCA_043905405.1	Resistance	ST383	KL30	OL2α.2
GCA_043905425.1	Resistance	ST147	KL64	OL2α.1
GCA_043905445.1	Resistance	ST147	KL64	OL2α.1
GCA_043905465.1	Resistance	ST101	KL17	OL2α.1
GCA_043905485.1	Resistance	ST101	KL64	OL2α.1
GCA_043905505.1	Resistance	ST383	KL30	OL2α.2
GCA_043905525.1	Susceptible	ST13	KL3	OL2α.2
GCA_043905545.1	Resistance	ST29	KL54	OL2α.2
GCA_043905585.1	Resistance	ST101	KL17	OL2α.1
GCA_043905605.1	Resistance	ST383	KL30	OL2α.2
GCA_043905625.1	Resistance	ST147	KL64	OL2α.1
GCA_043905645.1	Resistance	ST147	KL64	OL2α.1
GCA_043905665.1	Resistance	ST147	KL64	OL2α.1
GCA_046202665.1	Susceptible	ST14	KL2	OL2α.1
GCA_049102505.1	Resistance	ST530	KL54	OL2α.2
GCA_049102525.1	Resistance	ST11	KL15	OL4
GCA_049381385.1	Resistance	ST11	KL15	OL4
