# Supplementary material for: A comparative genomic approach to identify determinants of meropenem resistance in Klebsiella pneumoniae using pan-genome-wide association analysis
Source: Front Microbiol. 2026 Jun 19;17:1851170. doi: 10.3389/fmicb.2026.1851170 (PMC13328277; doi:10.3389/fmicb.2026.1851170)
Supplement: Supplementary file 4 [file Table_3.XLSX]

## Sheet: Table S3A
Table S3A. Summary of gene prediction of all K. pneumoniae genomes
Genome_ID	Meropenem Phenotype	organism	contigs	bases	CDS	gene	misc_RNA	rRNA	tRNA	tmRNA
GCA_049381385.1	Resistance	Klebsiella pneumoniae strain	122	5415595	5074	5296	133	10	78	1
GCA_049102525.1	Resistance	Klebsiella pneumoniae strain	173	5464348	5112	5330	132	9	76	1
GCA_049102505.1	Resistance	Klebsiella pneumoniae strain	202	5582603	5243	5460	133	7	76	1
GCA_043905665.1	Resistance	Klebsiella pneumoniae strain	147	6249615	5918	6131	132	5	74	2
GCA_043905645.1	Resistance	Klebsiella pneumoniae strain	113	6054427	5670	5882	126	9	75	2
GCA_043905625.1	Resistance	Klebsiella pneumoniae strain	96	5892252	5535	5752	135	5	75	2
GCA_043905605.1	Resistance	Klebsiella pneumoniae strain	147	6024081	5755	5975	142	5	72	1
GCA_043905585.1	Resistance	Klebsiella pneumoniae strain	104	5736506	5409	5634	141	6	77	1
GCA_043905545.1	Resistance	Klebsiella pneumoniae strain	115	6049431	5685	5900	129	8	77	1
GCA_043905505.1	Resistance	Klebsiella pneumoniae strain	127	5944173	5629	5846	137	5	74	1
GCA_043905485.1	Resistance	Klebsiella pneumoniae strain	164	6086064	5788	6011	140	7	75	1
GCA_043905465.1	Resistance	Klebsiella pneumoniae strain	102	5733282	5404	5632	142	7	77	2
GCA_043905445.1	Resistance	Klebsiella pneumoniae strain	97	5888874	5490	5707	130	8	77	2
GCA_043905425.1	Resistance	Klebsiella pneumoniae strain	129	6239842	5890	6108	136	5	75	2
GCA_043905405.1	Resistance	Klebsiella pneumoniae strain	135	5850198	5560	5775	137	4	73	1
GCA_043905385.1	Resistance	Klebsiella pneumoniae strain	125	5923218	5607	5824	137	5	74	1
GCA_043905355.1	Resistance	Klebsiella pneumoniae strain	132	5962546	5649	5865	136	5	74	1
GCA_043905345.1	Resistance	Klebsiella pneumoniae strain	142	5915127	5597	5813	136	5	74	1
GCA_043905325.1	Resistance	Klebsiella pneumoniae strain	129	5915765	5596	5811	135	5	74	1
GCA_043905265.1	Resistance	Klebsiella pneumoniae strain	111	6001762	5599	5817	137	7	72	2
GCA_043905245.1	Resistance	Klebsiella pneumoniae strain	73	5660071	5280	5488	123	8	75	2
GCA_043905225.1	Resistance	Klebsiella pneumoniae strain	111	5943390	5561	5773	129	6	75	2
GCA_043905185.1	Resistance	Klebsiella pneumoniae strain	143	5874461	5587	5805	139	5	73	1
GCA_043905165.1	Resistance	Klebsiella pneumoniae strain	86	5747735	5367	5581	128	6	78	2
GCA_043905145.1	Resistance	Klebsiella pneumoniae strain	85	5629992	5299	5514	135	5	74	1
GCA_043904905.1	Resistance	Klebsiella pneumoniae strain	105	5741755	5444	5659	136	5	73	1
GCA_043904885.1	Resistance	Klebsiella pneumoniae strain	92	6001150	5653	5872	135	5	77	2
GCA_043904845.1	Resistance	Klebsiella pneumoniae strain	144	5919453	5627	5846	140	5	73	1
GCA_043904825.1	Resistance	Klebsiella pneumoniae strain	126	6058717	5771	5997	144	5	76	1
GCA_043904785.1	Resistance	Klebsiella pneumoniae strain	139	6004491	5724	5956	148	6	77	1
GCA_043904745.1	Resistance	Klebsiella pneumoniae strain	162	5861117	5583	5800	147	1	68	1
GCA_043863555.1	Resistance	Klebsiella pneumoniae strain	111	5799423	5489	5720	146	6	77	2
GCA_043863515.1	Resistance	Klebsiella pneumoniae strain	103	5687391	5356	5581	141	6	77	1
GCA_043863495.1	Resistance	Klebsiella pneumoniae strain	122	5781546	5446	5670	140	6	77	1
GCA_043863475.1	Resistance	Klebsiella pneumoniae strain	85	5970054	5604	5823	134	5	78	2
GCA_043863445.1	Resistance	Klebsiella pneumoniae strain	185	6096209	5730	5956	140	7	77	2
GCA_043863405.1	Resistance	Klebsiella pneumoniae strain	96	5940258	5548	5773	139	6	78	2
GCA_043863385.1	Resistance	Klebsiella pneumoniae strain	110	5759614	5403	5629	145	6	73	2
GCA_043863365.1	Resistance	Klebsiella pneumoniae strain	107	5756571	5428	5654	142	6	77	1
GCA_043863325.1	Resistance	Klebsiella pneumoniae strain	91	5783735	5404	5617	130	6	76	1
GCA_043863305.1	Resistance	Klebsiella pneumoniae strain	99	5814138	5459	5681	133	10	78	1
GCA_043863285.1	Resistance	Klebsiella pneumoniae strain	94	5774890	5360	5583	141	7	73	2
GCA_043863245.1	Resistance	Klebsiella pneumoniae strain	134	5873265	5494	5707	133	3	76	1
GCA_043863225.1	Resistance	Klebsiella pneumoniae strain	112	5870643	5543	5770	142	7	77	1
GCA_043863185.1	Resistance	Klebsiella pneumoniae strain	111	5743920	5397	5625	145	6	75	2
GCA_043863165.1	Resistance	Klebsiella pneumoniae strain	96	5604253	5260	5480	135	8	75	2
GCA_043863145.1	Resistance	Klebsiella pneumoniae strain	136	5876390	5556	5771	132	4	77	2
GCA_043863125.1	Resistance	Klebsiella pneumoniae strain	94	5853307	5473	5688	131	6	76	2
GCA_043863105.1	Resistance	Klebsiella pneumoniae strain	112	5723632	5375	5596	136	7	77	1
GCA_043860495.1	Resistance	Klebsiella pneumoniae strain	117	5741519	5389	5611	137	6	78	1
GCA_043860455.1	Resistance	Klebsiella pneumoniae strain	108	5681626	5331	5551	135	6	78	1
GCA_043860435.1	Resistance	Klebsiella pneumoniae strain	104	5705262	5380	5602	139	7	74	2
GCA_043860255.1	Resistance	Klebsiella pneumoniae strain	117	5884746	5553	5780	145	5	76	1
GCA_043859975.1	Resistance	Klebsiella pneumoniae strain	95	5617306	5276	5492	135	7	72	2
GCA_043859795.1	Resistance	Klebsiella pneumoniae strain	129	5905946	5571	5804	146	8	78	1
GCA_043859655.1	Resistance	Klebsiella pneumoniae strain	110	5900439	5561	5794	147	7	78	1
GCA_043859615.1	Resistance	Klebsiella pneumoniae strain	112	5790790	5461	5691	145	7	77	1
GCA_043859285.1	Resistance	Klebsiella pneumoniae strain	74	5707762	5379	5599	135	6	78	1
GCA_043859275.1	Resistance	Klebsiella pneumoniae strain	72	5609041	5265	5481	133	6	76	1
GCA_043858445.1	Resistance	Klebsiella pneumoniae strain	89	5729534	5391	5614	136	8	78	1
GCA_043858225.1	Resistance	Klebsiella pneumoniae strain	119	5913997	5585	5817	147	7	77	1
GCA_038512135.1	Resistance	Klebsiella pneumoniae strain	129	6150073	5898	6124	141	8	75	2
GCA_038083435.1	Resistance	Klebsiella pneumoniae strain	63	5799623	5409	5621	128	6	76	2
GCA_036669215.1	Resistance	Klebsiella pneumoniae strain	96	6058790	5689	5903	129	6	77	2
GCA_033726815.1	Resistance	Klebsiella pneumoniae strain	127	5588363	5218	5437	138	5	74	2
GCA_031046835.2	Resistance	Klebsiella pneumoniae strain	62	5558848	5213	5439	138	8	79	1
GCA_031046515.2	Resistance	Klebsiella pneumoniae strain	59	5747034	5376	5599	136	5	80	2
GCA_031046175.2	Resistance	Klebsiella pneumoniae strain	103	5662028	5300	5517	130	9	77	1
GCA_031046155.2	Resistance	Klebsiella pneumoniae strain	99	5776480	5407	5625	131	8	78	1
GCA_031045875.2	Resistance	Klebsiella pneumoniae strain	202	6280488	6019	6265	155	11	79	1
GCA_031045855.2	Resistance	Klebsiella pneumoniae strain	61	5422906	5046	5248	121	5	75	1
GCA_031045715.2	Resistance	Klebsiella pneumoniae strain	115	5436806	5120	5324	125	4	74	1
GCA_031045065.2	Resistance	Klebsiella pneumoniae strain	62	5532807	5164	5382	133	8	75	2
GCA_031045035.2	Resistance	Klebsiella pneumoniae strain	100	5822182	5518	5746	140	10	76	2
GCA_031045015.2	Resistance	Klebsiella pneumoniae strain	77	5666019	5304	5519	137	4	72	2
GCA_031044995.2	Resistance	Klebsiella pneumoniae strain	56	5679641	5269	5476	120	9	76	2
GCA_031044835.2	Resistance	Klebsiella pneumoniae strain	125	5981712	5626	5862	148	11	76	1
GCA_031044435.2	Resistance	Klebsiella pneumoniae strain	54	5749654	5378	5601	136	5	80	2
GCA_031039775.1	Resistance	Klebsiella pneumoniae strain	101	5909919	5577	5805	143	8	75	2
GCA_031034115.1	Resistance	Klebsiella pneumoniae strain	117	5831925	5483	5711	146	6	75	1
GCA_030026945.2	Resistance	Klebsiella pneumoniae strain	112	5496876	5141	5368	140	7	79	1
GCA_029621445.1	Resistance	Klebsiella pneumoniae strain	174	5925570	5557	5780	138	6	78	1
GCA_027144125.3	Resistance	Klebsiella pneumoniae strain	97	5714982	5373	5583	128	5	76	1
GCA_026413095.1	Resistance	Klebsiella pneumoniae strain	48	5658733	5299	5503	132	6	65	1
GCA_025367575.1	Resistance	Klebsiella pneumoniae strain	83	5564322	5229	5440	136	5	69	1
GCA_025367465.1	Resistance	Klebsiella pneumoniae strain	85	5564039	5232	5442	135	5	69	1
GCA_024580215.1	Resistance	Klebsiella pneumoniae strain	9	5629569	5299	5553	139	25	89	1
GCA_024580195.1	Resistance	Klebsiella pneumoniae strain	5	5772361	5394	5642	137	25	85	1
GCA_024580135.1	Resistance	Klebsiella pneumoniae strain	3	5552314	5256	5526	159	25	85	1
GCA_022316865.1	Resistance	Klebsiella pneumoniae strain	171	5595349	5332	5549	136	8	72	1
GCA_022316805.1	Resistance	Klebsiella pneumoniae strain	132	5615439	5343	5570	140	9	77	1
GCA_022316565.1	Resistance	Klebsiella pneumoniae strain	67	5426087	5030	5234	122	8	73	1
GCA_022316325.1	Resistance	Klebsiella pneumoniae strain	70	5573086	5185	5403	137	7	73	1
GCA_022316305.1	Resistance	Klebsiella pneumoniae strain	97	5811065	5528	5756	142	7	77	2
GCA_022316285.1	Resistance	Klebsiella pneumoniae strain	75	5854598	5532	5763	142	10	77	2
GCA_022316245.1	Resistance	Klebsiella pneumoniae strain	109	6031264	5755	5986	142	9	79	1
GCA_022316195.1	Resistance	Klebsiella pneumoniae strain	72	5543494	5204	5426	135	9	77	1
GCA_022316015.1	Resistance	Klebsiella pneumoniae strain	221	5646235	5294	5516	142	8	71	1
GCA_022315975.1	Resistance	Klebsiella pneumoniae strain	208	5552011	5240	5446	125	6	74	1
GCA_022315955.1	Resistance	Klebsiella pneumoniae strain	122	5483047	5054	5258	131	5	67	1
GCA_022315935.1	Resistance	Klebsiella pneumoniae strain	91	5962514	5643	5881	149	8	80	1
GCA_022315875.1	Resistance	Klebsiella pneumoniae strain	108	5856587	5557	5782	140	6	78	1
GCA_022315855.1	Resistance	Klebsiella pneumoniae strain	115	5853250	5555	5781	140	7	78	1
GCA_022315835.1	Resistance	Klebsiella pneumoniae strain	122	5373773	5053	5280	136	10	80	1
GCA_022315775.1	Resistance	Klebsiella pneumoniae strain	106	5922987	5628	5850	139	4	78	1
GCA_022315735.1	Resistance	Klebsiella pneumoniae strain	154	5482801	5152	5380	138	9	80	1
GCA_022315715.1	Resistance	Klebsiella pneumoniae strain	109	5667933	5328	5543	131	7	76	1
GCA_022315695.1	Resistance	Klebsiella pneumoniae strain	161	5552918	5226	5452	137	8	80	1
GCA_022315675.1	Resistance	Klebsiella pneumoniae strain	116	5759161	5355	5581	138	10	76	2
GCA_022315635.1	Resistance	Klebsiella pneumoniae strain	67	5522161	5163	5380	131	7	77	2
GCA_022315615.1	Resistance	Klebsiella pneumoniae strain	164	5672233	5311	5530	135	5	78	1
GCA_022300175.1	Resistance	Klebsiella pneumoniae strain	63	5528139	5163	5372	125	7	76	1
GCA_022300135.1	Resistance	Klebsiella pneumoniae strain	108	5535428	5159	5370	127	7	76	1
GCA_022300055.1	Resistance	Klebsiella pneumoniae strain	60	5632006	5224	5438	129	7	76	2
GCA_022299675.1	Resistance	Klebsiella pneumoniae strain	116	5948381	5668	5889	135	8	77	1
GCA_022299635.1	Resistance	Klebsiella pneumoniae strain	96	5715640	5372	5590	132	5	79	2
GCA_022299455.1	Resistance	Klebsiella pneumoniae strain	120	5638217	5369	5588	131	11	76	1
GCA_021773985.1	Resistance	Klebsiella pneumoniae strain	151	5421249	5075	5296	134	8	78	1
GCA_020552715.1	Resistance	Klebsiella pneumoniae strain	4	5584158	5259	5525	153	25	87	1
GCA_018314145.1	Resistance	Klebsiella pneumoniae strain	4	5780861	5437	5713	164	25	86	1
GCA_014946945.1	Resistance	Klebsiella pneumoniae strain	80	5706520	5398	5628	140	10	79	1
GCA_014946935.1	Resistance	Klebsiella pneumoniae strain	117	5859485	5448	5690	150	9	82	1
GCA_014840645.1	Resistance	Klebsiella pneumoniae strain	109	5816877	5499	5741	152	10	79	1
GCA_014840635.1	Resistance	Klebsiella pneumoniae strain	75	5579117	5194	5429	148	8	78	1
GCA_014840605.1	Resistance	Klebsiella pneumoniae strain	90	5630532	5256	5490	146	9	78	1
GCA_014840575.1	Resistance	Klebsiella pneumoniae strain	63	5514553	5199	5429	141	10	78	1
GCA_014840555.1	Resistance	Klebsiella pneumoniae strain	134	5869562	5543	5790	157	10	79	1
GCA_014840535.1	Resistance	Klebsiella pneumoniae strain	121	5773891	5514	5754	150	9	80	1
GCA_014840505.1	Resistance	Klebsiella pneumoniae strain	72	5755239	5406	5638	137	9	85	1
GCA_014840495.1	Resistance	Klebsiella pneumoniae strain	69	5721526	5358	5588	138	9	82	1
GCA_014840475.1	Resistance	Klebsiella pneumoniae strain	89	5754316	5358	5595	148	8	80	1
GCA_014840435.1	Resistance	Klebsiella pneumoniae strain	85	5855306	5508	5743	143	9	82	1
GCA_014840415.1	Resistance	Klebsiella pneumoniae strain	149	5409046	4994	5203	125	8	75	1
GCA_014840395.1	Resistance	Klebsiella pneumoniae strain	90	5881145	5519	5748	137	9	82	1
GCA_014840345.1	Resistance	Klebsiella pneumoniae strain	125	5870777	5546	5794	158	10	79	1
GCA_014840325.1	Resistance	Klebsiella pneumoniae strain	126	5750634	5395	5627	143	6	82	1
GCA_014840315.1	Resistance	Klebsiella pneumoniae strain	100	5895020	5540	5769	137	8	83	1
GCA_014840305.1	Resistance	Klebsiella pneumoniae strain	96	5647265	5307	5539	141	9	81	1
GCA_014840295.1	Resistance	Klebsiella pneumoniae strain	95	5700681	5380	5609	142	6	80	1
GCA_014840245.1	Resistance	Klebsiella pneumoniae strain	134	5864769	5477	5722	157	8	79	1
GCA_008704215.1	Resistance	Klebsiella pneumoniae strain	13	5734868	5341	5595	142	25	86	1
GCA_008704185.1	Resistance	Klebsiella pneumoniae strain	10	5737703	5304	5567	142	30	90	1
GCA_008704155.1	Resistance	Klebsiella pneumoniae strain	13	5618855	5219	5480	149	25	86	1
GCA_008704055.1	Resistance	Klebsiella pneumoniae strain	10	5737703	5304	5567	142	30	90	1
GCA_008704045.1	Resistance	Klebsiella pneumoniae strain	5	5643171	5248	5501	139	25	88	1
GCA_001720905.1	Resistance	Klebsiella pneumoniae strain	75	5614075	5220	5448	135	10	82	1
GCA_001720865.1	Resistance	Klebsiella pneumoniae strain	93	5718215	5410	5647	144	11	81	1
GCA_001720845.1	Resistance	Klebsiella pneumoniae strain	132	5490193	5080	5302	132	11	78	1
GCA_001720805.1	Resistance	Klebsiella pneumoniae strain	105	5712243	5311	5540	136	9	83	1
GCA_001720765.1	Resistance	Klebsiella pneumoniae strain	63	5551793	5258	5490	142	11	78	1
GCA_001720755.1	Resistance	Klebsiella pneumoniae strain	98	5654489	5329	5577	156	11	80	1
GCA_001720705.1	Resistance	Klebsiella pneumoniae strain	119	5701390	5345	5578	140	10	82	1
GCA_001709295.1	Resistance	Klebsiella pneumoniae strain	4	5483848	5070	5317	134	25	87	1
GCA_001709275.1	Resistance	Klebsiella pneumoniae strain	5	5805603	5363	5625	152	25	84	1
GCA_001704235.1	Resistance	Klebsiella pneumoniae strain	3	5558458	5247	5511	149	25	89	1
GCA_046202665.1	Susceptible	Klebsiella pneumoniae strain	111	5652632	5266	5480	135	5	73	1
GCA_043905525.1	Susceptible	Klebsiella pneumoniae strain	88	5746171	5388	5616	141	7	79	1
GCA_043905305.1	Susceptible	Klebsiella pneumoniae strain	100	5750868	5472	5686	135	5	73	1
GCA_043905285.1	Susceptible	Klebsiella pneumoniae strain	93	5685342	5348	5570	137	7	77	1
GCA_043904865.1	Susceptible	Klebsiella pneumoniae strain	107	5616134	5318	5542	140	8	74	2
GCA_043863205.1	Susceptible	Klebsiella pneumoniae strain	73	5795854	5419	5629	126	9	73	2
GCA_043863025.1	Susceptible	Klebsiella pneumoniae strain	169	6229871	5912	6130	135	6	76	1
GCA_043861645.1	Susceptible	Klebsiella pneumoniae strain	106	5671969	5316	5545	142	10	75	2
GCA_043861595.1	Susceptible	Klebsiella pneumoniae strain	79	5842420	5462	5673	127	9	73	2
GCA_043860375.1	Susceptible	Klebsiella pneumoniae strain	114	5718470	5370	5590	136	6	77	1
GCA_043860235.1	Susceptible	Klebsiella pneumoniae strain	125	5913727	5559	5776	133	6	77	1
GCA_043860195.1	Susceptible	Klebsiella pneumoniae strain	79	5829018	5456	5666	126	5	77	2
GCA_043860075.1	Susceptible	Klebsiella pneumoniae strain	73	5823382	5471	5686	129	7	77	2
GCA_043860015.1	Susceptible	Klebsiella pneumoniae strain	107	5950991	5601	5823	137	6	77	2
GCA_043859995.1	Susceptible	Klebsiella pneumoniae strain	80	5821811	5444	5675	144	6	80	1
GCA_043859855.1	Susceptible	Klebsiella pneumoniae strain	83	5491408	5156	5372	131	6	78	1
GCA_043859835.1	Susceptible	Klebsiella pneumoniae strain	84	5788534	5428	5644	132	8	75	1
GCA_043859815.1	Susceptible	Klebsiella pneumoniae strain	66	6011877	5621	5834	128	6	77	2
GCA_043859735.1	Susceptible	Klebsiella pneumoniae strain	101	5785420	5341	5556	134	6	74	1
GCA_043859495.1	Susceptible	Klebsiella pneumoniae strain	83	6054856	5678	5906	143	6	78	1
GCA_043859485.1	Susceptible	Klebsiella pneumoniae strain	102	5797345	5380	5594	130	6	76	2
GCA_043859365.1	Susceptible	Klebsiella pneumoniae strain	119	5986280	5629	5846	136	5	75	1
GCA_043859305.1	Susceptible	Klebsiella pneumoniae strain	96	5778638	5422	5642	134	8	77	1
GCA_043859295.1	Susceptible	Klebsiella pneumoniae strain	94	6173504	5787	6008	139	5	74	3
GCA_038513665.1	Susceptible	Klebsiella pneumoniae strain	60	5519371	5178	5396	129	7	80	2
GCA_038081555.1	Susceptible	Klebsiella pneumoniae strain	89	5628834	5195	5406	129	4	77	1
GCA_038080515.1	Susceptible	Klebsiella pneumoniae strain	91	5738054	5315	5525	129	4	76	1
GCA_038080075.1	Susceptible	Klebsiella pneumoniae strain	49	5511451	5127	5341	130	5	77	2
GCA_037287365.1	Susceptible	Klebsiella pneumoniae strain	3	5859543	5551	5815	150	25	88	1
GCA_036668515.1	Susceptible	Klebsiella pneumoniae strain	78	5602231	5181	5386	125	2	76	2
GCA_034515785.1	Susceptible	Klebsiella pneumoniae strain	58	5861818	5394	5622	142	7	77	2
GCA_034515705.1	Susceptible	Klebsiella pneumoniae strain	56	5672046	5251	5468	132	7	76	2
GCA_034515585.1	Susceptible	Klebsiella pneumoniae strain	52	5652259	5300	5511	131	6	72	2
GCA_034499015.1	Susceptible	Klebsiella pneumoniae strain	66	5639954	5234	5457	141	6	74	2
GCA_034498995.1	Susceptible	Klebsiella pneumoniae strain	58	5457038	5079	5301	137	8	75	2
GCA_034498895.1	Susceptible	Klebsiella pneumoniae strain	62	5695845	5310	5525	133	7	73	2
GCA_033726915.1	Susceptible	Klebsiella pneumoniae strain	79	5707364	5319	5537	132	7	78	1
GCA_033726495.1	Susceptible	Klebsiella pneumoniae strain	94	5730185	5326	5545	132	8	78	1
GCA_033200535.2	Susceptible	Klebsiella pneumoniae strain	56	5496483	5089	5302	129	8	75	1
GCA_032182165.2	Susceptible	Klebsiella pneumoniae strain	44	5657443	5261	5483	135	9	76	2
GCA_032124915.2	Susceptible	Klebsiella pneumoniae strain	52	5755891	5359	5572	129	8	75	1
GCA_032122875.2	Susceptible	Klebsiella pneumoniae strain	55	5787937	5367	5585	136	7	74	1
GCA_032122855.2	Susceptible	Klebsiella pneumoniae strain	61	5720043	5321	5536	128	8	78	1
GCA_032121595.2	Susceptible	Klebsiella pneumoniae strain	67	5661922	5268	5480	126	8	77	1
GCA_032121395.2	Susceptible	Klebsiella pneumoniae strain	43	5656803	5244	5468	137	9	76	2
GCA_032121155.2	Susceptible	Klebsiella pneumoniae strain	60	5736969	5345	5561	129	8	78	1
GCA_032120635.2	Susceptible	Klebsiella pneumoniae strain	50	5814400	5457	5676	131	7	80	1
GCA_032120255.2	Susceptible	Klebsiella pneumoniae strain	65	5898969	5506	5719	128	8	76	1
GCA_032120235.2	Susceptible	Klebsiella pneumoniae strain	200	6071933	5817	6058	154	6	80	1
GCA_031046795.2	Susceptible	Klebsiella pneumoniae strain	173	5559709	5200	5424	138	9	76	1
GCA_031046775.2	Susceptible	Klebsiella pneumoniae strain	158	5458703	5080	5298	132	9	76	1
GCA_031046755.2	Susceptible	Klebsiella pneumoniae strain	74	5647078	5260	5475	128	8	78	1
GCA_031046615.1	Susceptible	Klebsiella pneumoniae strain	57	5514145	5131	5345	125	8	80	1
GCA_031046555.2	Susceptible	Klebsiella pneumoniae strain	44	6012387	5669	5898	141	8	79	1
GCA_031046495.2	Susceptible	Klebsiella pneumoniae strain	48	5447380	5066	5288	135	9	76	2
GCA_031046475.2	Susceptible	Klebsiella pneumoniae strain	58	5714976	5340	5552	127	7	77	1
GCA_031046455.2	Susceptible	Klebsiella pneumoniae strain	69	5463146	5111	5337	142	6	77	1
GCA_031046435.2	Susceptible	Klebsiella pneumoniae strain	79	6080163	5700	5919	131	9	77	2
GCA_031046415.2	Susceptible	Klebsiella pneumoniae strain	63	5718783	5355	5568	127	7	78	1
GCA_031046395.2	Susceptible	Klebsiella pneumoniae strain	68	6002347	5592	5806	129	7	77	1
GCA_031046375.2	Susceptible	Klebsiella pneumoniae strain	64	5784463	5412	5626	128	7	78	1
GCA_031046355.2	Susceptible	Klebsiella pneumoniae strain	84	6034790	5660	5892	147	5	78	2
GCA_031046335.2	Susceptible	Klebsiella pneumoniae strain	64	5511331	5100	5308	126	7	74	1
GCA_031046255.2	Susceptible	Klebsiella pneumoniae strain	59	5613778	5212	5422	126	7	76	1
GCA_031046215.2	Susceptible	Klebsiella pneumoniae strain	68	5638235	5278	5488	127	6	76	1
GCA_031046195.2	Susceptible	Klebsiella pneumoniae strain	63	5711503	5282	5495	128	8	76	1
GCA_031046135.2	Susceptible	Klebsiella pneumoniae strain	65	5734679	5323	5537	129	7	77	1
GCA_031046115.1	Susceptible	Klebsiella pneumoniae strain	68	6059604	5660	5875	132	4	77	2
GCA_031046095.1	Susceptible	Klebsiella pneumoniae strain	57	5547937	5201	5417	131	9	75	1
GCA_031046055.2	Susceptible	Klebsiella pneumoniae strain	64	5707357	5350	5564	128	7	78	1
GCA_031046035.2	Susceptible	Klebsiella pneumoniae strain	63	5619110	5197	5407	126	7	76	1
GCA_031046015.2	Susceptible	Klebsiella pneumoniae strain	96	5865260	5516	5735	134	8	76	1
GCA_031045995.2	Susceptible	Klebsiella pneumoniae strain	69	5638870	5263	5475	127	8	76	1
GCA_031045895.2	Susceptible	Klebsiella pneumoniae strain	67	5521476	5183	5395	129	5	77	1
GCA_031045835.2	Susceptible	Klebsiella pneumoniae strain	86	5443142	5029	5237	124	8	75	1
GCA_031045815.2	Susceptible	Klebsiella pneumoniae strain	87	5559887	5209	5434	143	5	76	1
GCA_031045755.2	Susceptible	Klebsiella pneumoniae strain	101	5552920	5140	5344	125	7	71	1
GCA_031045735.2	Susceptible	Klebsiella pneumoniae strain	80	5508660	5074	5271	118	6	72	1
GCA_031045695.2	Susceptible	Klebsiella pneumoniae strain	89	5671067	5265	5484	131	9	78	1
GCA_031045675.2	Susceptible	Klebsiella pneumoniae strain	98	5668743	5275	5485	129	6	74	1
GCA_031045655.2	Susceptible	Klebsiella pneumoniae strain	67	5694447	5334	5547	127	6	79	1
GCA_031045635.2	Susceptible	Klebsiella pneumoniae strain	140	5513389	5119	5325	130	1	74	1
GCA_031045615.1	Susceptible	Klebsiella pneumoniae strain	64	5578920	5146	5350	122	7	74	1
GCA_031045595.2	Susceptible	Klebsiella pneumoniae strain	61	5656351	5248	5463	131	5	77	2
GCA_031045575.2	Susceptible	Klebsiella pneumoniae strain	71	5709778	5357	5571	129	5	79	1
GCA_031045555.2	Susceptible	Klebsiella pneumoniae strain	52	5678460	5254	5483	141	8	78	2
GCA_031045535.1	Susceptible	Klebsiella pneumoniae strain	72	5448278	5048	5261	125	10	77	1
GCA_031045515.2	Susceptible	Klebsiella pneumoniae strain	44	5734023	5314	5526	127	6	77	2
GCA_031045475.2	Susceptible	Klebsiella pneumoniae strain	95	5681534	5361	5580	137	7	74	1
GCA_031045455.2	Susceptible	Klebsiella pneumoniae strain	65	5703969	5337	5558	136	6	77	2
GCA_031045435.2	Susceptible	Klebsiella pneumoniae strain	76	5652962	5342	5570	140	11	76	1
GCA_031045415.2	Susceptible	Klebsiella pneumoniae strain	49	5449112	5069	5283	131	4	77	2
GCA_031045375.2	Susceptible	Klebsiella pneumoniae strain	60	5599037	5272	5498	136	13	76	1
GCA_031045355.2	Susceptible	Klebsiella pneumoniae strain	67	5809910	5444	5658	129	6	78	1
GCA_031045325.2	Susceptible	Klebsiella pneumoniae strain	71	5335146	4954	5161	124	7	75	1
GCA_031045295.2	Susceptible	Klebsiella pneumoniae strain	93	5653803	5286	5495	132	3	73	1
GCA_031045275.2	Susceptible	Klebsiella pneumoniae strain	101	5710009	5303	5523	138	4	77	1
GCA_031045255.2	Susceptible	Klebsiella pneumoniae strain	95	5593791	5190	5411	138	4	78	1
GCA_031045235.2	Susceptible	Klebsiella pneumoniae strain	42	5242456	4865	5074	121	9	77	2
GCA_031045155.2	Susceptible	Klebsiella pneumoniae strain	72	5694494	5296	5524	139	8	80	1
GCA_031045135.2	Susceptible	Klebsiella pneumoniae strain	199	5461308	5136	5319	122	7	53	1
GCA_031045075.2	Susceptible	Klebsiella pneumoniae strain	69	5338050	4927	5128	122	5	73	1
GCA_031044975.2	Susceptible	Klebsiella pneumoniae strain	64	5590564	5203	5408	123	3	77	2
GCA_031044935.2	Susceptible	Klebsiella pneumoniae strain	65	5621333	5210	5429	133	7	77	2
GCA_031044895.2	Susceptible	Klebsiella pneumoniae strain	63	5605684	5201	5412	129	7	74	1
GCA_031044875.2	Susceptible	Klebsiella pneumoniae strain	61	5799740	5423	5645	137	7	76	2
GCA_031044815.2	Susceptible	Klebsiella pneumoniae strain	61	5580227	5208	5424	128	7	80	1
GCA_031044795.1	Susceptible	Klebsiella pneumoniae strain	57	5729726	5366	5579	127	7	78	1
GCA_031044775.2	Susceptible	Klebsiella pneumoniae strain	52	5581564	5220	5432	129	5	76	2
GCA_031044755.2	Susceptible	Klebsiella pneumoniae strain	75	5818864	5461	5684	138	6	78	1
GCA_031044735.2	Susceptible	Klebsiella pneumoniae strain	100	5723781	5282	5503	136	7	76	2
GCA_031044715.2	Susceptible	Klebsiella pneumoniae strain	66	5820496	5399	5618	131	8	79	1
GCA_031044695.2	Susceptible	Klebsiella pneumoniae strain	47	5617550	5233	5445	129	8	74	1
GCA_031044675.2	Susceptible	Klebsiella pneumoniae strain	79	5764348	5380	5594	129	5	79	1
GCA_031044655.2	Susceptible	Klebsiella pneumoniae strain	54	5783528	5388	5614	140	7	77	2
GCA_031044635.2	Susceptible	Klebsiella pneumoniae strain	41	5566399	5169	5380	127	7	76	1
GCA_031044555.2	Susceptible	Klebsiella pneumoniae strain	67	5724440	5386	5601	129	5	80	1
GCA_031044515.2	Susceptible	Klebsiella pneumoniae strain	70	5627099	5255	5478	134	9	79	1
GCA_031044495.1	Susceptible	Klebsiella pneumoniae strain	65	5698500	5258	5481	135	7	79	2
GCA_031044475.2	Susceptible	Klebsiella pneumoniae strain	53	5712350	5307	5520	129	6	77	1
GCA_031044415.2	Susceptible	Klebsiella pneumoniae strain	61	5680372	5283	5505	135	7	78	2
GCA_031013865.2	Susceptible	Klebsiella pneumoniae strain	48	5562890	5171	5392	133	10	76	2
GCA_031013835.2	Susceptible	Klebsiella pneumoniae strain	47	5785602	5411	5626	130	7	77	1
GCA_031013805.2	Susceptible	Klebsiella pneumoniae strain	57	5661855	5254	5464	131	3	74	2
GCA_031013785.2	Susceptible	Klebsiella pneumoniae strain	49	5761960	5349	5563	129	7	77	1
GCA_031013725.2	Susceptible	Klebsiella pneumoniae strain	68	5593926	5175	5387	129	6	76	1
GCA_031013665.2	Susceptible	Klebsiella pneumoniae strain	45	5751906	5378	5599	132	10	77	2
GCA_031010045.2	Susceptible	Klebsiella pneumoniae strain	45	5753129	5363	5592	140	8	79	2
GCA_031010025.2	Susceptible	Klebsiella pneumoniae strain	86	5670914	5283	5502	131	9	78	1
GCA_031010005.2	Susceptible	Klebsiella pneumoniae strain	42	5856733	5457	5674	132	6	77	2
GCA_024734755.1	Susceptible	Klebsiella pneumoniae strain	2	5548951	5135	5386	139	25	86	1
GCA_022316825.1	Susceptible	Klebsiella pneumoniae strain	90	5622602	5346	5568	138	7	76	1
GCA_022316405.1	Susceptible	Klebsiella pneumoniae strain	69	5149764	4771	4981	126	6	77	1
GCA_022316365.1	Susceptible	Klebsiella pneumoniae strain	70	5185732	4799	4998	117	7	74	1
GCA_022315985.1	Susceptible	Klebsiella pneumoniae strain	149	5640404	5236	5448	132	7	72	1
GCA_022310975.1	Susceptible	Klebsiella pneumoniae strain	48	5585688	5214	5424	124	9	76	1
GCA_022310935.1	Susceptible	Klebsiella pneumoniae strain	128	5759528	5426	5640	133	4	76	1
GCA_022310915.1	Susceptible	Klebsiella pneumoniae strain	114	5709651	5382	5593	133	2	75	1
GCA_022310895.1	Susceptible	Klebsiella pneumoniae strain	128	5893160	5502	5720	135	7	75	1
GCA_022307095.1	Susceptible	Klebsiella pneumoniae strain	94	5480685	5097	5313	131	8	76	1
GCA_022305035.1	Susceptible	Klebsiella pneumoniae strain	65	5546955	5145	5352	121	7	78	1
GCA_022300195.1	Susceptible	Klebsiella pneumoniae strain	52	5668354	5235	5450	129	7	77	2
GCA_022300155.1	Susceptible	Klebsiella pneumoniae strain	78	5289927	4890	5105	131	7	76	1
GCA_022300115.1	Susceptible	Klebsiella pneumoniae strain	202	5893265	5636	5871	148	9	77	1
GCA_022300095.1	Susceptible	Klebsiella pneumoniae strain	77	5678698	5340	5555	131	4	79	1
GCA_022300075.1	Susceptible	Klebsiella pneumoniae strain	159	5712977	5406	5630	141	6	76	1
GCA_022300035.1	Susceptible	Klebsiella pneumoniae strain	75	5486433	5070	5281	124	8	77	2
GCA_022300015.1	Susceptible	Klebsiella pneumoniae strain	72	5559975	5192	5403	127	7	76	1
GCA_022299995.1	Susceptible	Klebsiella pneumoniae strain	112	5610733	5202	5415	128	8	76	1
GCA_022299975.1	Susceptible	Klebsiella pneumoniae strain	87	5422032	5010	5210	120	5	74	1
GCA_022299935.1	Susceptible	Klebsiella pneumoniae strain	140	5695524	5297	5512	131	7	76	1
GCA_022299915.1	Susceptible	Klebsiella pneumoniae strain	97	5483848	5132	5348	132	6	77	1
GCA_022299895.1	Susceptible	Klebsiella pneumoniae strain	103	5760098	5429	5648	137	5	76	1
GCA_022299875.1	Susceptible	Klebsiella pneumoniae strain	90	5540162	5159	5375	127	8	80	1
GCA_022299775.1	Susceptible	Klebsiella pneumoniae strain	79	5441039	5071	5277	125	4	76	1
GCA_022299755.1	Susceptible	Klebsiella pneumoniae strain	65	5501554	5095	5308	127	6	79	1
GCA_022299735.1	Susceptible	Klebsiella pneumoniae strain	199	5727889	5391	5604	131	5	76	1
GCA_022299715.1	Susceptible	Klebsiella pneumoniae strain	157	5659833	5354	5579	141	7	76	1
GCA_022299535.1	Susceptible	Klebsiella pneumoniae strain	87	5734392	5437	5659	135	10	76	1
GCA_022182645.1	Susceptible	Klebsiella pneumoniae strain	71	5521249	5100	5310	134	5	69	2
GCA_020552755.1	Susceptible	Klebsiella pneumoniae strain	10	5672587	5255	5505	139	25	85	1
GCA_019915345.1	Susceptible	Klebsiella pneumoniae strain	6	5642663	5260	5526	153	25	87	1
GCA_019915325.1	Susceptible	Klebsiella pneumoniae strain	3	5576938	5104	5355	139	25	86	1
GCA_019915305.1	Susceptible	Klebsiella pneumoniae strain	2	5716056	5297	5543	132	25	88	1
GCA_014946925.1	Susceptible	Klebsiella pneumoniae strain	90	5707552	5392	5621	140	9	79	1
GCA_014840405.1	Susceptible	Klebsiella pneumoniae strain	80	5943451	5604	5829	137	9	78	1
GCA_014826045.1	Susceptible	Klebsiella pneumoniae strain	3	5655539	5259	5509	137	25	87	1
GCA_013867375.1	Susceptible	Klebsiella pneumoniae strain	4	5610399	5229	5473	135	25	83	1
GCA_013450475.1	Susceptible	Klebsiella pneumoniae strain	88	5309907	4919	5066	113	1	32	1
GCA_013450455.1	Susceptible	Klebsiella pneumoniae strain	82	5430306	5054	5227	117	1	54	1
GCA_013450405.1	Susceptible	Klebsiella pneumoniae strain	45	5505505	5149	5332	120	2	60	1
GCA_013450385.1	Susceptible	Klebsiella pneumoniae strain	73	5451661	5080	5231	118	2	30	1
GCA_013450375.1	Susceptible	Klebsiella pneumoniae strain	84	5364048	5002	5149	118	1	27	1
GCA_013450355.1	Susceptible	Klebsiella pneumoniae strain	61	5532994	5169	5344	123	2	49	1
GCA_013450305.1	Susceptible	Klebsiella pneumoniae strain	74	5488905	5136	5304	118	2	47	1
GCA_013450285.1	Susceptible	Klebsiella pneumoniae strain	77	5497061	5139	5306	118	2	46	1
GCA_011682905.1	Susceptible	Klebsiella pneumoniae strain	46	5347439	4985	5158	118	1	53	1
GCA_011682885.1	Susceptible	Klebsiella pneumoniae strain	35	5423123	5011	5184	117	2	53	1
GCA_011682855.1	Susceptible	Klebsiella pneumoniae strain	70	5253724	4876	5028	116	2	33	1
GCA_011682845.1	Susceptible	Klebsiella pneumoniae strain	74	5349235	4942	5084	111	2	28	1
GCA_011682815.1	Susceptible	Klebsiella pneumoniae strain	77	5309004	4957	5103	112	2	31	1
GCA_011682755.1	Susceptible	Klebsiella pneumoniae strain	75	5352364	4943	5084	111	1	28	1
GCA_011682735.1	Susceptible	Klebsiella pneumoniae strain	74	5376875	5034	5219	122	2	60	1
GCA_007955345.1	Susceptible	Klebsiella pneumoniae strain	83	5832928	5378	5610	137	10	84	1
GCA_007955285.1	Susceptible	Klebsiella pneumoniae strain	123	6107494	5715	5959	147	10	86	1
GCA_007955275.1	Susceptible	Klebsiella pneumoniae strain	110	6102725	5726	5977	152	16	82	1
GCA_007955265.1	Susceptible	Klebsiella pneumoniae strain	78	5352384	4989	5206	127	10	79	1
GCA_007955245.1	Susceptible	Klebsiella pneumoniae strain	124	6077284	5687	5928	144	10	86	1
GCA_007955215.1	Susceptible	Klebsiella pneumoniae strain	129	6137082	5767	6013	148	10	87	1
GCA_007955175.1	Susceptible	Klebsiella pneumoniae strain	106	6015114	5620	5845	131	11	82	1
GCA_007955145.1	Susceptible	Klebsiella pneumoniae strain	74	5347017	4983	5200	126	11	79	1
GCA_003194285.1	Susceptible	Klebsiella pneumoniae strain	5	5391141	5005	5258	137	28	87	1
GCA_003186535.1	Susceptible	Klebsiella pneumoniae strain	2	5380271	4981	5229	136	25	86	1
GCA_001720815.1	Susceptible	Klebsiella pneumoniae strain	77	5660703	5315	5538	135	10	77	1
GCA_001720745.1	Susceptible	Klebsiella pneumoniae strain	89	5660430	5313	5536	135	10	77	1

## Sheet: Table S3B
Table S3B. Summary of classification of proteins into COG functional categories
Genome	Phenotype	Classification Percentage	Classified Sequences	Total Sequences
GCA_001704235.1	Resistance	85.63	4493	5247
GCA_001709275.1	Resistance	84.88	4552	5363
GCA_001709295.1	Resistance	86.94	4408	5070
GCA_001720705.1	Resistance	84.27	4504	5345
GCA_001720755.1	Resistance	84.99	4529	5329
GCA_001720765.1	Resistance	84.69	4453	5258
GCA_001720805.1	Resistance	85.14	4522	5311
GCA_001720845.1	Resistance	87.32	4436	5080
GCA_001720865.1	Resistance	83.68	4527	5410
GCA_001720905.1	Resistance	85.88	4483	5220
GCA_008704045.1	Resistance	85.48	4486	5248
GCA_008704055.1	Resistance	86.63	4595	5304
GCA_008704155.1	Resistance	86.61	4520	5219
GCA_008704185.1	Resistance	86.63	4595	5304
GCA_008704215.1	Resistance	85.58	4571	5341
GCA_014840245.1	Resistance	83.33	s	5477
GCA_014840295.1	Resistance	84.39	4540	5380
GCA_014840305.1	Resistance	85.15	4519	5307
GCA_014840315.1	Resistance	84.22	4666	5540
GCA_014840325.1	Resistance	84.43	4555	5395
GCA_014840345.1	Resistance	83.45	4628	5546
GCA_014840395.1	Resistance	83.28	4596	5519
GCA_014840415.1	Resistance	87.69	4379	4994
GCA_014840435.1	Resistance	83.51	4600	5508
GCA_014840475.1	Resistance	84.01	4501	5358
GCA_014840495.1	Resistance	84.73	4540	5358
GCA_014840505.1	Resistance	84.52	4569	5406
GCA_014840535.1	Resistance	82.57	4553	5514
GCA_014840555.1	Resistance	83.4	4623	5543
GCA_014840575.1	Resistance	85.4	4440	5199
GCA_014840605.1	Resistance	85.52	4495	5256
GCA_014840635.1	Resistance	86.31	4483	5194
GCA_014840645.1	Resistance	83.29	4580	5499
GCA_014946935.1	Resistance	85.15	4639	5448
GCA_014946945.1	Resistance	84.29	4550	5398
GCA_018314145.1	Resistance	84.29	4583	5437
GCA_020552715.1	Resistance	86.52	4550	5259
GCA_021773985.1	Resistance	86.44	4387	5075
GCA_022299455.1	Resistance	84.86	4556	5369
GCA_022299635.1	Resistance	85.31	4583	5372
GCA_022299675.1	Resistance	82.66	4685	5668
GCA_022300055.1	Resistance	86.47	4517	5224
GCA_022300135.1	Resistance	87.03	4490	5159
GCA_022300175.1	Resistance	87.2	4502	5163
GCA_022315615.1	Resistance	85.71	4552	5311
GCA_022315635.1	Resistance	86.66	4474	5163
GCA_022315675.1	Resistance	86.18	4615	5355
GCA_022315695.1	Resistance	85.92	4490	5226
GCA_022315715.1	Resistance	84.89	4523	5328
GCA_022315735.1	Resistance	85.87	4424	5152
GCA_022315775.1	Resistance	83.71	4711	5628
GCA_022315835.1	Resistance	86.4	4366	5053
GCA_022315855.1	Resistance	82.97	4609	5555
GCA_022315875.1	Resistance	82.92	4608	5557
GCA_022315935.1	Resistance	83.29	4700	5643
GCA_022315955.1	Resistance	86.92	4393	5054
GCA_022315975.1	Resistance	84.87	4447	5240
GCA_022316015.1	Resistance	85.72	4538	5294
GCA_022316195.1	Resistance	86.16	4484	5204
GCA_022316245.1	Resistance	83.42	4801	5755
GCA_022316285.1	Resistance	85.29	4718	5532
GCA_022316305.1	Resistance	84.79	4687	5528
GCA_022316325.1	Resistance	86.89	4505	5185
GCA_022316565.1	Resistance	88.65	4459	5030
GCA_022316805.1	Resistance	84.48	4514	5343
GCA_022316865.1	Resistance	84.6	4511	5332
GCA_024580135.1	Resistance	86.38	4540	5256
GCA_024580195.1	Resistance	84.56	4561	5394
GCA_024580215.1	Resistance	86.13	4564	5299
GCA_025367465.1	Resistance	86.14	4507	5232
GCA_025367575.1	Resistance	86.19	4507	5229
GCA_026413095.1	Resistance	85.77	4545	5299
GCA_027144125.3	Resistance	85.09	4572	5373
GCA_029621445.1	Resistance	83.44	4637	5557
GCA_030026945.2	Resistance	86.07	4425	5141
GCA_031034115.1	Resistance	84.11	4612	5483
GCA_031039775.1	Resistance	83.75	4671	5577
GCA_031044435.2	Resistance	86.78	4667	5378
GCA_031044835.2	Resistance	83.59	4703	5626
GCA_031044995.2	Resistance	87.32	4601	5269
GCA_031045015.2	Resistance	88.07	4671	5304
GCA_031045035.2	Resistance	85.27	4705	5518
GCA_031045065.2	Resistance	88.4	4565	5164
GCA_031045715.2	Resistance	86.39	4423	5120
GCA_031045855.2	Resistance	87.79	4430	5046
GCA_031045875.2	Resistance	80.5	4845	6019
GCA_031046155.2	Resistance	86.26	4664	5407
GCA_031046175.2	Resistance	86.09	4563	5300
GCA_031046515.2	Resistance	86.77	4665	5376
GCA_031046835.2	Resistance	85.98	4482	5213
GCA_033726815.1	Resistance	87.24	4552	5218
GCA_036669215.1	Resistance	83.99	4778	5689
GCA_038083435.1	Resistance	86.25	4665	5409
GCA_038512135.1	Resistance	80.48	4747	5898
GCA_043858225.1	Resistance	84.06	4695	5585
GCA_043858445.1	Resistance	85.23	4595	5391
GCA_043859275.1	Resistance	85.75	4515	5265
GCA_043859285.1	Resistance	85.16	4581	5379
GCA_043859615.1	Resistance	84.76	4629	5461
GCA_043859655.1	Resistance	84.5	4699	5561
GCA_043859795.1	Resistance	84.47	4706	5571
GCA_043859975.1	Resistance	86.85	4582	5276
GCA_043860255.1	Resistance	84.03	4666	5553
GCA_043860435.1	Resistance	86.02	4628	5380
GCA_043860455.1	Resistance	85.39	4552	5331
GCA_043860495.1	Resistance	85.51	4608	5389
GCA_043863105.1	Resistance	85.49	4595	5375
GCA_043863125.1	Resistance	85.46	4677	5473
GCA_043863145.1	Resistance	84.86	4715	5556
GCA_043863165.1	Resistance	86.96	4574	5260
GCA_043863185.1	Resistance	86.42	4664	5397
GCA_043863225.1	Resistance	84.54	4686	5543
GCA_043863245.1	Resistance	85.37	4690	5494
GCA_043863285.1	Resistance	86.55	4639	5360
GCA_043863305.1	Resistance	85.64	4675	5459
GCA_043863325.1	Resistance	85.33	4611	5404
GCA_043863365.1	Resistance	85.1	4619	5428
GCA_043863385.1	Resistance	86.49	4673	5403
GCA_043863405.1	Resistance	84.79	4704	5548
GCA_043863445.1	Resistance	83.09	4761	5730
GCA_043863475.1	Resistance	84.49	4735	5604
GCA_043863495.1	Resistance	84.5	4602	5446
GCA_043863515.1	Resistance	84.93	4549	5356
GCA_043863555.1	Resistance	84.04	4613	5489
GCA_043904745.1	Resistance	82.54	4608	5583
GCA_043904785.1	Resistance	82.27	4709	5724
GCA_043904825.1	Resistance	82.01	4733	5771
GCA_043904845.1	Resistance	83.31	4688	5627
GCA_043904885.1	Resistance	84.4	4771	5653
GCA_043904905.1	Resistance	83.95	4570	5444
GCA_043905145.1	Resistance	85.83	4548	5299
GCA_043905165.1	Resistance	86.01	4616	5367
GCA_043905185.1	Resistance	83.25	4651	5587
GCA_043905225.1	Resistance	84.86	4719	5561
GCA_043905245.1	Resistance	86.67	4576	5280
GCA_043905265.1	Resistance	84.16	4712	5599
GCA_043905325.1	Resistance	83.31	4662	5596
GCA_043905345.1	Resistance	83.22	4658	5597
GCA_043905355.1	Resistance	83.2	4700	5649
GCA_043905385.1	Resistance	82.97	4652	5607
GCA_043905405.1	Resistance	83.31	4632	5560
GCA_043905425.1	Resistance	82.19	4841	5890
GCA_043905445.1	Resistance	85.59	4699	5490
GCA_043905465.1	Resistance	84.72	4578	5404
GCA_043905485.1	Resistance	82.39	4769	5788
GCA_043905505.1	Resistance	82.89	4666	5629
GCA_043905545.1	Resistance	84.33	4794	5685
GCA_043905585.1	Resistance	84.82	4588	5409
GCA_043905605.1	Resistance	81.96	4717	5755
GCA_043905625.1	Resistance	84.39	4671	5535
GCA_043905645.1	Resistance	83.83	4753	5670
GCA_043905665.1	Resistance	81.68	4834	5918
GCA_049102505.1	Resistance	85.39	4477	5243
GCA_049102525.1	Resistance	86.62	4428	5112
GCA_049381385.1	Resistance	86.64	4396	5074
GCA_001720745.1	Susceptible	85.11	4522	5313
GCA_001720815.1	Susceptible	85.02	4519	5315
GCA_003186535.1	Susceptible	87.81	4374	4981
GCA_003194285.1	Susceptible	88.07	4408	5005
GCA_007955145.1	Susceptible	87.5	4360	4983
GCA_007955175.1	Susceptible	84.95	4774	5620
GCA_007955215.1	Susceptible	83.18	4797	5767
GCA_007955245.1	Susceptible	84.02	4778	5687
GCA_007955265.1	Susceptible	87.43	4362	4989
GCA_007955275.1	Susceptible	85.91	4919	5726
GCA_007955285.1	Susceptible	84.01	4801	5715
GCA_007955345.1	Susceptible	86.76	4666	5378
GCA_011682735.1	Susceptible	87.6	4410	5034
GCA_011682755.1	Susceptible	89.06	4402	4943
GCA_011682815.1	Susceptible	88.4	4382	4957
GCA_011682845.1	Susceptible	89.01	4399	4942
GCA_011682855.1	Susceptible	87.9	4286	4876
GCA_011682885.1	Susceptible	88.92	4456	5011
GCA_011682905.1	Susceptible	88.55	4414	4985
GCA_013450285.1	Susceptible	87.16	4479	5139
GCA_013450305.1	Susceptible	87.11	4474	5136
GCA_013450355.1	Susceptible	86.94	4494	5169
GCA_013450375.1	Susceptible	86.23	4313	5002
GCA_013450385.1	Susceptible	87.13	4426	5080
GCA_013450405.1	Susceptible	86.72	4465	5149
GCA_013450455.1	Susceptible	87.63	4429	5054
GCA_013450475.1	Susceptible	88.31	4344	4919
GCA_013867375.1	Susceptible	86.19	4507	5229
GCA_014826045.1	Susceptible	86.46	4547	5259
GCA_014840405.1	Susceptible	82.8	4640	5604
GCA_014946925.1	Susceptible	84.35	4548	5392
GCA_019915305.1	Susceptible	87.01	4609	5297
GCA_019915325.1	Susceptible	88.09	4496	5104
GCA_019915345.1	Susceptible	86.39	4544	5260
GCA_020552755.1	Susceptible	87.25	4585	5255
GCA_022182645.1	Susceptible	88.49	4513	5100
GCA_022299535.1	Susceptible	84.73	4607	5437
GCA_022299715.1	Susceptible	85.3	4567	5354
GCA_022299735.1	Susceptible	84.72	4567	5391
GCA_022299755.1	Susceptible	87.12	4439	5095
GCA_022299775.1	Susceptible	86.18	4370	5071
GCA_022299875.1	Susceptible	86.02	4438	5159
GCA_022299895.1	Susceptible	84.88	4608	5429
GCA_022299915.1	Susceptible	86.61	4445	5132
GCA_022299935.1	Susceptible	86.69	4592	5297
GCA_022299975.1	Susceptible	88.78	4448	5010
GCA_022299995.1	Susceptible	87.74	4564	5202
GCA_022300015.1	Susceptible	87.15	4525	5192
GCA_022300035.1	Susceptible	87.57	4440	5070
GCA_022300075.1	Susceptible	85.46	4620	5406
GCA_022300095.1	Susceptible	85.28	4554	5340
GCA_022300115.1	Susceptible	83.85	4726	5636
GCA_022300155.1	Susceptible	88.14	4310	4890
GCA_022300195.1	Susceptible	86.55	4531	5235
GCA_022305035.1	Susceptible	86.47	4449	5145
GCA_022307095.1	Susceptible	87.38	4454	5097
GCA_022310895.1	Susceptible	85.33	4695	5502
GCA_022310915.1	Susceptible	84.34	4539	5382
GCA_022310935.1	Susceptible	84.06	4561	5426
GCA_022310975.1	Susceptible	86.75	4523	5214
GCA_022315985.1	Susceptible	86.38	4523	5236
GCA_022316365.1	Susceptible	88.75	4259	4799
GCA_022316405.1	Susceptible	89.48	4269	4771
GCA_022316825.1	Susceptible	85.13	4551	5346
GCA_024734755.1	Susceptible	87.38	4487	5135
GCA_031010005.2	Susceptible	85.58	4670	5457
GCA_031010025.2	Susceptible	86.98	4595	5283
GCA_031010045.2	Susceptible	86.65	4647	5363
GCA_031013665.2	Susceptible	86.98	4678	5378
GCA_031013725.2	Susceptible	88.48	4579	5175
GCA_031013785.2	Susceptible	87.64	4688	5349
GCA_031013805.2	Susceptible	88.35	4642	5254
GCA_031013835.2	Susceptible	86.53	4682	5411
GCA_031013865.2	Susceptible	88.34	4568	5171
GCA_031044415.2	Susceptible	87.7	4633	5283
GCA_031044475.2	Susceptible	87.62	4650	5307
GCA_031044495.1	Susceptible	87.98	4626	5258
GCA_031044515.2	Susceptible	86.62	4552	5255
GCA_031044555.2	Susceptible	86.26	4646	5386
GCA_031044635.2	Susceptible	87.6	4528	5169
GCA_031044655.2	Susceptible	87.18	4697	5388
GCA_031044675.2	Susceptible	84.07	4523	5380
GCA_031044695.2	Susceptible	87.43	4575	5233
GCA_031044715.2	Susceptible	87.29	4713	5399
GCA_031044735.2	Susceptible	87.73	4634	5282
GCA_031044755.2	Susceptible	85.5	4669	5461
GCA_031044775.2	Susceptible	86.69	4525	5220
GCA_031044795.1	Susceptible	86.62	4648	5366
GCA_031044815.2	Susceptible	87.38	4551	5208
GCA_031044875.2	Susceptible	86.1	4669	5423
GCA_031044895.2	Susceptible	87.87	4570	5201
GCA_031044935.2	Susceptible	87.58	4563	5210
GCA_031044975.2	Susceptible	87.78	4567	5203
GCA_031045075.2	Susceptible	88.8	4375	4927
GCA_031045135.2	Susceptible	86.29	4432	5136
GCA_031045155.2	Susceptible	86.97	4606	5296
GCA_031045235.2	Susceptible	89.06	4333	4865
GCA_031045255.2	Susceptible	86.97	4514	5190
GCA_031045275.2	Susceptible	86.99	4613	5303
GCA_031045295.2	Susceptible	87	4599	5286
GCA_031045325.2	Susceptible	88.94	4406	4954
GCA_031045355.2	Susceptible	86.61	4715	5444
GCA_031045375.2	Susceptible	86.36	4553	5272
GCA_031045415.2	Susceptible	88.74	4498	5069
GCA_031045435.2	Susceptible	85.53	4569	5342
GCA_031045455.2	Susceptible	86.64	4624	5337
GCA_031045475.2	Susceptible	84.67	4539	5361
GCA_031045515.2	Susceptible	86.9	4618	5314
GCA_031045535.1	Susceptible	87.54	4419	5048
GCA_031045555.2	Susceptible	87.29	4586	5254
GCA_031045575.2	Susceptible	86.71	4645	5357
GCA_031045595.2	Susceptible	87.84	4610	5248
GCA_031045615.1	Susceptible	88.92	4576	5146
GCA_031045635.2	Susceptible	87.28	4468	5119
GCA_031045655.2	Susceptible	86.76	4628	5334
GCA_031045675.2	Susceptible	86.5	4563	5275
GCA_031045695.2	Susceptible	86.99	4580	5265
GCA_031045735.2	Susceptible	88.88	4510	5074
GCA_031045755.2	Susceptible	87.68	4507	5140
GCA_031045815.2	Susceptible	87.1	4537	5209
GCA_031045835.2	Susceptible	87.73	4412	5029
GCA_031045895.2	Susceptible	87.46	4533	5183
GCA_031045995.2	Susceptible	86.49	4552	5263
GCA_031046015.2	Susceptible	84.08	4638	5516
GCA_031046035.2	Susceptible	87.99	4573	5197
GCA_031046055.2	Susceptible	86.54	4630	5350
GCA_031046095.1	Susceptible	86.85	4517	5201
GCA_031046115.1	Susceptible	84.31	4772	5660
GCA_031046135.2	Susceptible	87.23	4643	5323
GCA_031046195.2	Susceptible	87.88	4642	5282
GCA_031046215.2	Susceptible	86.47	4564	5278
GCA_031046255.2	Susceptible	88.05	4589	5212
GCA_031046335.2	Susceptible	87.94	4485	5100
GCA_031046355.2	Susceptible	84.2	4766	5660
GCA_031046375.2	Susceptible	86.62	4688	5412
GCA_031046395.2	Susceptible	85	4753	5592
GCA_031046415.2	Susceptible	86.52	4633	5355
GCA_031046435.2	Susceptible	84.04	4790	5700
GCA_031046455.2	Susceptible	87.3	4462	5111
GCA_031046475.2	Susceptible	86.65	4627	5340
GCA_031046495.2	Susceptible	88.26	4471	5066
GCA_031046555.2	Susceptible	84.12	4769	5669
GCA_031046615.1	Susceptible	88.6	4546	5131
GCA_031046755.2	Susceptible	87.43	4599	5260
GCA_031046775.2	Susceptible	86.54	4396	5080
GCA_031046795.2	Susceptible	85.63	4453	5200
GCA_032120235.2	Susceptible	81.23	4725	5817
GCA_032120255.2	Susceptible	84.76	4667	5506
GCA_032120635.2	Susceptible	85.93	4689	5457
GCA_032121155.2	Susceptible	86.94	4647	5345
GCA_032121395.2	Susceptible	88.98	4666	5244
GCA_032121595.2	Susceptible	86.98	4582	5268
GCA_032122855.2	Susceptible	86.92	4625	5321
GCA_032122875.2	Susceptible	87.76	4710	5367
GCA_032124915.2	Susceptible	87.27	4677	5359
GCA_032182165.2	Susceptible	88.41	4651	5261
GCA_033200535.2	Susceptible	86.85	4420	5089
GCA_033726495.1	Susceptible	87.03	4635	5326
GCA_033726915.1	Susceptible	86.97	4626	5319
GCA_034498895.1	Susceptible	87.89	4667	5310
GCA_034498995.1	Susceptible	88.23	4481	5079
GCA_034499015.1	Susceptible	87.83	4597	5234
GCA_034515585.1	Susceptible	86.92	4607	5300
GCA_034515705.1	Susceptible	87.79	4610	5251
GCA_034515785.1	Susceptible	88.1	4752	5394
GCA_036668515.1	Susceptible	88.9	4606	5181
GCA_037287365.1	Susceptible	83.93	4659	5551
GCA_038080075.1	Susceptible	88.32	4528	5127
GCA_038080515.1	Susceptible	87.98	4676	5315
GCA_038081555.1	Susceptible	88.28	4586	5195
GCA_038513665.1	Susceptible	86.85	4497	5178
GCA_043859295.1	Susceptible	83.48	4831	5787
GCA_043859305.1	Susceptible	85.61	4642	5422
GCA_043859365.1	Susceptible	85.08	4789	5629
GCA_043859485.1	Susceptible	86.9	4675	5380
GCA_043859495.1	Susceptible	83.04	4715	5678
GCA_043859735.1	Susceptible	86.73	4632	5341
GCA_043859815.1	Susceptible	84.82	4768	5621
GCA_043859835.1	Susceptible	85.92	4664	5428
GCA_043859855.1	Susceptible	86.54	4462	5156
GCA_043859995.1	Susceptible	85.19	4638	5444
GCA_043860015.1	Susceptible	84.75	4747	5601
GCA_043860075.1	Susceptible	86.55	4735	5471
GCA_043860195.1	Susceptible	86.79	4735	5456
GCA_043860235.1	Susceptible	85.66	4762	5559
GCA_043860375.1	Susceptible	85.49	4591	5370
GCA_043861595.1	Susceptible	86.53	4726	5462
GCA_043861645.1	Susceptible	86.08	4576	5316
GCA_043863025.1	Susceptible	82.46	4875	5912
GCA_043863205.1	Susceptible	86.22	4672	5419
GCA_043904865.1	Susceptible	85.52	4548	5318
GCA_043905285.1	Susceptible	85.49	4572	5348
GCA_043905305.1	Susceptible	84.3	4613	5472
GCA_043905525.1	Susceptible	84.54	4555	5388
GCA_046202665.1	Susceptible	86.42	4551	5266

## Sheet: Table S3C
Table S3C. Functional Annotation of K. pneumoniae genomes
Genome	Meropenem Phenotype	CELLULAR PROCESSES AND SIGNALING											INFORMATION STORAGE AND PROCESSING					METABOLISM								POORLY CHARACTERIZED
		Cell cycle control, cell division, chromosome partitioning	Cell motility	Cell wall/membrane/envelope biogenesis	Cytoskeleton	Defense mechanisms	Extracellular structures	Intracellular trafficking, secretion, and vesicular transport	Mobilome: prophages, transposons	Nuclear structure	Posttranslational modification, protein turnover, chaperones	Signal transduction mechanisms	Chromatin structure and dynamics	RNA processing and modification	Replication, recombination and repair	Transcription	Translation, ribosomal structure and biogenesis	Amino acid transport and metabolism	Carbohydrate transport and metabolism	Coenzyme transport and metabolism	Energy production and conversion	Inorganic ion transport and metabolism	Lipid transport and metabolism	Nucleotide transport and metabolism	Secondary metabolites biosynthesis, transport and catabolism	Function unknown	General function prediction only
		D	N	M	Z	V	W	U	X	Y	O	T	B	A	L	K	J	E	G	H	C	P	I	F	Q	S	R
GCA_001704235.1	Resistance	75	53	288	1	130	11	62	184	0	165	160	7	10	178	410	278	466	509	246	274	293	163	109	93	123	205
GCA_001709275.1	Resistance	68	59	289	1	138	14	85	105	0	173	170	8	9	173	423	286	487	536	244	274	286	160	111	95	134	224
GCA_001709295.1	Resistance	63	61	284	1	121	14	76	66	0	173	166	8	8	167	418	282	481	536	241	271	276	157	115	89	124	210
GCA_001720705.1	Resistance	69	61	291	1	124	14	86	109	0	175	165	8	7	168	427	282	481	535	239	270	279	160	114	95	132	212
GCA_001720755.1	Resistance	68	58	299	1	121	11	74	95	0	176	164	8	7	164	445	279	475	549	237	275	294	168	115	93	138	215
GCA_001720765.1	Resistance	70	58	298	1	113	11	74	55	0	170	157	9	7	169	438	281	476	548	239	272	287	164	116	93	136	211
GCA_001720805.1	Resistance	68	59	291	1	135	13	80	95	0	178	171	8	9	167	426	281	492	537	241	274	288	158	112	92	131	215
GCA_001720845.1	Resistance	65	60	307	1	125	12	86	49	0	164	163	7	8	153	422	280	479	538	240	278	288	163	112	97	129	210
GCA_001720865.1	Resistance	72	58	297	1	129	11	68	90	0	172	167	9	7	172	430	283	481	548	239	278	283	163	118	89	144	218
GCA_001720905.1	Resistance	69	66	291	1	121	15	78	76	0	176	163	8	8	179	420	281	472	528	245	271	293	156	117	95	133	221
GCA_008704045.1	Resistance	64	63	296	1	116	13	67	106	0	171	172	11	8	164	418	278	490	540	236	261	291	160	114	92	140	214
GCA_008704055.1	Resistance	68	56	291	1	120	11	77	101	0	173	167	7	7	182	426	290	508	531	239	280	302	177	114	102	140	225
GCA_008704155.1	Resistance	69	53	298	1	116	13	79	106	0	170	164	8	8	176	419	282	478	533	241	276	314	155	115	96	130	220
GCA_008704185.1	Resistance	68	56	291	1	120	11	77	101	0	173	167	7	7	182	426	290	508	531	239	280	302	177	114	102	140	225
GCA_008704215.1	Resistance	70	58	308	1	119	12	92	131	0	166	170	8	7	168	436	279	483	540	240	278	285	164	112	92	137	215
GCA_014840245.1	Resistance	71	59	292	1	136	15	87	99	0	178	175	8	9	181	426	283	485	521	243	278	298	159	111	95	138	216
GCA_014840295.1	Resistance	69	53	304	1	129	9	72	75	0	177	168	10	7	175	438	281	494	536	240	278	300	168	115	93	132	216
GCA_014840305.1	Resistance	72	62	294	1	138	13	68	105	0	172	158	7	7	178	428	282	495	532	239	274	281	161	113	93	134	212
GCA_014840315.1	Resistance	72	69	300	1	135	16	91	111	0	183	176	9	8	184	441	282	481	538	249	274	308	160	117	96	139	226
GCA_014840325.1	Resistance	71	53	298	1	120	14	82	104	0	172	168	8	7	183	427	284	486	537	242	275	295	161	121	96	132	218
GCA_014840345.1	Resistance	75	59	313	1	134	12	77	109	0	175	158	8	7	177	439	284	489	552	244	276	293	162	118	97	142	227
GCA_014840395.1	Resistance	75	64	298	1	133	16	84	101	0	177	168	9	7	186	426	279	499	534	240	279	286	164	117	97	139	217
GCA_014840415.1	Resistance	63	54	286	1	121	11	69	49	0	163	161	8	7	157	412	277	498	526	236	280	275	171	114	102	125	213
GCA_014840435.1	Resistance	73	66	299	1	141	14	79	104	0	179	167	9	8	183	431	283	496	537	242	278	286	165	113	96	137	213
GCA_014840475.1	Resistance	66	61	290	1	133	14	79	79	0	174	168	9	8	172	426	282	486	534	240	273	284	160	111	94	135	222
GCA_014840495.1	Resistance	70	64	298	1	128	15	85	84	0	173	167	9	7	173	424	278	499	536	240	278	285	165	113	97	137	214
GCA_014840505.1	Resistance	73	65	299	1	137	15	76	104	0	175	165	8	7	182	427	280	494	537	243	277	281	163	117	96	132	215
GCA_014840535.1	Resistance	71	56	304	1	116	11	78	105	0	173	169	9	7	168	439	282	479	553	238	276	289	166	114	88	145	216
GCA_014840555.1	Resistance	74	59	313	1	134	12	77	109	0	174	158	8	7	177	439	284	489	552	244	275	292	162	118	97	142	226
GCA_014840575.1	Resistance	71	56	297	1	110	11	72	54	0	168	157	8	7	167	434	279	476	549	241	271	287	164	116	94	137	213
GCA_014840605.1	Resistance	69	66	294	1	116	16	90	84	0	166	176	8	8	167	428	281	481	523	239	266	301	158	113	96	134	214
GCA_014840635.1	Resistance	67	68	292	1	120	17	74	68	0	174	167	7	8	178	428	285	487	523	241	265	301	160	113	95	128	216
GCA_014840645.1	Resistance	69	57	295	1	127	11	78	85	0	174	167	9	7	176	441	285	480	552	244	279	309	166	116	92	140	220
GCA_014946935.1	Resistance	73	67	293	1	135	17	88	86	0	187	181	7	9	179	438	284	482	536	246	280	318	158	117	97	142	218
GCA_014946945.1	Resistance	69	67	301	1	129	14	67	63	0	173	165	8	7	183	439	281	501	551	237	271	286	164	116	101	146	210
GCA_018314145.1	Resistance	74	55	302	1	115	11	79	178	0	169	155	8	8	173	433	278	479	549	239	274	284	162	117	94	137	209
GCA_020552715.1	Resistance	70	55	297	1	119	12	74	144	0	172	164	9	7	167	432	280	475	542	241	278	297	165	112	89	137	211
GCA_021773985.1	Resistance	72	52	283	1	133	10	62	91	0	162	157	7	10	166	405	283	467	516	238	278	293	169	111	92	122	207
GCA_022299455.1	Resistance	69	60	309	1	119	11	73	81	0	169	159	8	8	168	454	287	488	547	243	279	278	166	115	99	142	223
GCA_022299635.1	Resistance	72	60	302	1	135	13	89	82	0	168	169	7	9	176	440	288	490	538	244	275	289	168	119	103	129	217
GCA_022299675.1	Resistance	69	67	312	1	146	17	78	68	0	163	174	8	7	201	462	285	525	539	245	276	302	166	119	95	139	221
GCA_022300055.1	Resistance	68	63	298	1	121	17	74	67	0	182	178	7	7	169	423	286	482	526	246	277	304	159	114	99	136	213
GCA_022300135.1	Resistance	64	60	313	1	120	12	87	74	0	162	163	7	8	159	435	281	484	537	240	278	287	167	112	95	133	211
GCA_022300175.1	Resistance	64	60	315	1	120	12	86	67	0	162	163	7	9	155	437	278	490	541	242	281	287	167	112	97	137	212
GCA_022315615.1	Resistance	73	63	301	1	143	15	87	98	0	172	162	8	7	173	431	284	493	527	244	273	279	164	113	97	132	212
GCA_022315635.1	Resistance	66	57	300	1	121	13	81	65	0	172	165	7	8	173	422	285	490	523	241	279	284	169	115	90	131	216
GCA_022315675.1	Resistance	70	60	295	1	149	14	80	94	0	173	169	7	9	168	438	290	499	545	246	279	301	163	111	98	132	224
GCA_022315695.1	Resistance	74	52	290	1	132	10	62	102	0	166	162	7	10	171	423	283	488	521	249	277	296	167	111	95	124	217
GCA_022315715.1	Resistance	69	53	289	1	135	14	80	110	0	165	172	7	10	169	421	285	479	536	240	263	299	159	114	97	144	212
GCA_022315735.1	Resistance	74	52	290	1	130	10	62	98	0	166	160	7	10	171	411	278	474	512	247	275	294	166	111	92	124	209
GCA_022315775.1	Resistance	73	66	305	1	132	20	75	96	0	177	175	9	9	193	458	284	501	559	248	282	299	170	124	91	145	219
GCA_022315835.1	Resistance	72	52	287	1	119	10	62	92	0	168	156	6	9	168	402	276	473	506	251	270	283	166	111	93	122	211
GCA_022315855.1	Resistance	70	67	296	1	131	17	89	101	0	173	168	9	9	185	450	282	490	538	241	272	292	160	112	98	137	221
GCA_022315875.1	Resistance	70	70	296	1	129	18	89	99	0	175	168	10	9	184	452	281	490	533	241	271	294	160	115	98	136	219
GCA_022315935.1	Resistance	74	52	303	1	154	14	78	110	0	176	171	8	8	194	450	283	501	542	244	285	307	167	121	98	140	219
GCA_022315955.1	Resistance	65	59	293	1	126	14	81	64	0	167	163	7	8	154	416	279	483	527	241	272	276	155	111	94	126	211
GCA_022315975.1	Resistance	69	50	288	1	123	12	69	128	0	162	170	6	7	158	425	281	465	525	238	258	296	156	111	96	145	208
GCA_022316015.1	Resistance	69	55	300	1	141	11	76	76	0	171	166	8	7	166	437	290	480	549	240	275	296	161	113	96	136	218
GCA_022316195.1	Resistance	67	55	300	1	113	11	72	65	0	168	164	7	7	157	442	279	478	555	241	274	300	162	116	96	137	217
GCA_022316245.1	Resistance	70	55	310	1	151	14	77	103	0	182	172	10	8	173	481	288	522	566	251	301	304	174	118	102	142	226
GCA_022316285.1	Resistance	70	62	307	1	132	13	76	88	0	180	168	8	8	176	469	294	496	571	246	282	311	172	120	98	142	228
GCA_022316305.1	Resistance	71	50	313	1	126	11	78	126	0	174	164	9	8	175	460	293	500	555	253	283	299	168	114	95	142	219
GCA_022316325.1	Resistance	66	68	290	1	125	17	75	63	0	175	165	7	8	169	433	285	490	532	244	266	303	161	112	98	128	224
GCA_022316565.1	Resistance	64	60	315	1	121	12	86	50	0	163	163	7	7	152	430	281	488	541	242	280	287	163	113	96	132	205
GCA_022316805.1	Resistance	71	56	310	1	118	12	74	99	0	167	162	9	8	168	441	279	483	542	236	277	287	165	109	94	138	208
GCA_022316865.1	Resistance	72	56	306	1	118	12	75	99	0	167	161	9	7	169	441	280	485	543	236	276	287	163	109	93	138	208
GCA_024580135.1	Resistance	73	59	292	1	123	11	68	109	0	171	157	7	7	174	443	281	488	550	239	273	297	163	115	92	133	214
GCA_024580195.1	Resistance	68	60	311	1	118	13	98	112	0	167	162	10	7	179	429	279	479	541	239	279	278	164	112	95	140	220
GCA_024580215.1	Resistance	71	57	284	1	118	11	87	131	0	169	178	7	7	190	428	289	470	533	250	273	295	155	109	88	137	226
GCA_025367465.1	Resistance	70	56	306	1	116	12	73	91	0	167	162	8	7	165	434	279	486	548	237	277	299	164	114	94	135	206
GCA_025367575.1	Resistance	70	56	306	1	116	12	73	91	0	167	162	8	7	165	434	279	486	548	237	277	299	164	114	94	135	206
GCA_026413095.1	Resistance	69	70	300	1	122	15	79	63	0	176	165	8	8	170	453	276	494	553	237	274	292	162	114	96	136	212
GCA_027144125.3	Resistance	73	58	304	1	129	12	79	72	0	177	165	9	9	175	442	276	489	550	240	289	303	163	113	100	132	212
GCA_029621445.1	Resistance	84	59	291	1	146	14	86	108	0	177	182	10	9	183	434	284	470	536	243	287	309	151	111	96	142	224
GCA_030026945.2	Resistance	66	61	280	1	125	14	68	86	0	177	163	8	8	165	421	279	478	527	240	274	290	165	113	91	126	199
GCA_031034115.1	Resistance	73	71	296	1	143	17	82	81	0	184	169	9	8	186	447	290	491	528	245	265	303	161	112	98	127	225
GCA_031039775.1	Resistance	73	74	298	1	147	18	81	103	0	185	170	9	8	193	453	293	493	530	246	269	302	163	112	98	127	225
GCA_031044435.2	Resistance	69	62	306	1	126	14	100	81	0	175	170	9	8	180	438	288	536	531	244	278	289	179	120	96	143	224
GCA_031044835.2	Resistance	69	60	299	1	132	12	74	87	0	174	171	7	8	174	459	292	498	571	252	288	310	170	115	95	144	241
GCA_031044995.2	Resistance	60	60	294	1	134	12	80	50	0	175	167	8	8	150	438	287	524	559	241	298	293	176	113	111	135	227
GCA_031045015.2	Resistance	70	58	300	1	129	13	69	68	0	171	177	8	9	174	453	287	532	554	249	293	310	177	123	96	135	215
GCA_031045035.2	Resistance	67	61	301	1	127	13	73	103	0	176	166	7	8	169	466	297	503	572	248	284	305	174	117	97	142	228
GCA_031045065.2	Resistance	71	53	298	1	126	11	67	70	0	164	171	7	8	166	439	279	519	549	245	283	304	173	119	97	133	212
GCA_031045715.2	Resistance	63	51	294	1	132	12	64	82	0	167	159	7	8	170	429	286	490	502	233	272	294	158	113	95	130	211
GCA_031045855.2	Resistance	63	58	286	1	131	15	63	55	0	171	165	8	9	170	424	283	491	536	239	271	274	162	112	97	132	214
GCA_031045875.2	Resistance	84	59	310	1	142	11	81	159	0	172	174	8	7	194	467	292	500	563	251	283	322	168	115	99	154	229
GCA_031046155.2	Resistance	71	60	312	1	122	17	92	67	0	170	176	8	9	165	437	285	535	558	245	273	301	184	115	96	135	230
GCA_031046175.2	Resistance	71	60	310	1	119	17	92	67	0	167	172	8	9	163	422	283	509	541	242	265	299	175	115	96	135	225
GCA_031046515.2	Resistance	69	62	306	1	126	14	99	81	0	175	170	9	9	180	438	288	536	531	244	278	289	179	120	96	142	223
GCA_031046835.2	Resistance	66	62	302	1	125	12	67	56	0	178	176	7	8	158	427	281	485	537	238	282	301	163	113	94	137	206
GCA_033726815.1	Resistance	62	68	295	1	129	19	69	75	0	179	173	8	9	159	442	289	518	532	239	269	293	166	115	96	136	211
GCA_036669215.1	Resistance	69	71	300	1	150	18	76	86	0	179	173	8	9	190	448	301	525	558	257	289	302	168	120	102	140	238
GCA_038083435.1	Resistance	63	62	300	1	134	14	93	58	0	178	169	9	9	163	448	288	510	553	249	288	304	178	118	114	135	227
GCA_038512135.1	Resistance	76	58	312	1	130	11	84	109	0	180	166	10	7	195	458	294	492	559	248	282	302	167	118	101	149	238
GCA_043858225.1	Resistance	71	71	301	1	139	19	90	104	0	174	176	9	9	187	465	284	502	545	243	274	296	167	115	97	139	217
GCA_043858445.1	Resistance	65	75	298	1	129	21	88	83	0	169	168	10	9	176	451	286	496	537	243	271	284	165	116	98	136	220
GCA_043859275.1	Resistance	65	70	295	1	118	18	88	70	0	165	163	9	9	172	443	282	498	537	240	266	283	164	113	98	133	215
GCA_043859285.1	Resistance	65	75	297	1	124	21	88	82	0	167	167	9	9	178	455	283	499	537	242	270	283	165	113	98	134	219
GCA_043859615.1	Resistance	71	70	299	1	133	17	84	96	0	173	175	9	9	178	449	283	496	541	242	274	304	166	112	93	137	217
GCA_043859655.1	Resistance	71	70	301	1	133	18	90	108	0	175	176	10	9	181	463	287	500	542	241	274	307	166	116	98	139	223
GCA_043859795.1	Resistance	69	75	303	1	138	21	90	93	0	174	177	10	9	185	468	284	509	546	243	274	299	167	116	97	139	219
GCA_043859975.1	Resistance	68	62	307	1	130	14	77	72	0	169	161	8	8	172	441	289	492	542	248	287	283	174	117	103	140	217
GCA_043860255.1	Resistance	70	66	302	1	129	16	90	112	0	172	175	9	9	182	461	283	494	541	241	272	305	163	113	99	138	223
GCA_043860435.1	Resistance	68	64	309	1	136	14	79	73	0	172	162	9	9	177	450	291	494	545	249	286	285	175	120	104	139	217
GCA_043860455.1	Resistance	67	71	296	1	131	19	87	88	0	168	164	9	9	177	445	284	494	530	239	267	283	164	113	98	136	212
GCA_043860495.1	Resistance	67	75	295	1	133	21	87	88	0	172	167	10	8	178	455	286	501	535	241	271	287	165	116	97	137	215
GCA_043863105.1	Resistance	67	72	293	1	132	19	87	90	0	170	166	9	9	178	455	285	499	540	241	270	283	166	113	96	136	218
GCA_043863125.1	Resistance	72	73	297	1	138	17	83	82	0	179	173	8	8	176	454	291	503	561	244	288	285	171	115	100	137	221
GCA_043863145.1	Resistance	75	58	297	1	144	13	93	101	0	180	170	7	9	181	455	287	512	545	244	283	299	172	118	114	132	225
GCA_043863165.1	Resistance	68	62	307	1	129	14	77	72	0	167	161	8	8	170	444	288	495	541	249	286	282	174	119	103	136	213
GCA_043863185.1	Resistance	68	61	300	1	120	13	74	88	0	181	168	8	8	164	460	290	504	565	247	285	301	176	119	97	141	225
GCA_043863225.1	Resistance	71	70	301	1	132	18	90	101	0	173	176	9	9	180	461	286	503	545	241	277	305	165	113	98	138	223
GCA_043863245.1	Resistance	70	67	299	1	135	15	76	108	0	175	174	8	8	176	446	290	516	541	245	276	298	177	115	104	141	229
GCA_043863285.1	Resistance	69	69	295	1	141	18	72	79	0	174	173	7	9	170	450	289	512	565	240	270	300	166	115	99	133	223
GCA_043863305.1	Resistance	67	72	306	1	136	21	71	71	0	175	170	7	8	165	465	286	532	550	239	288	280	181	113	102	143	226
GCA_043863325.1	Resistance	73	73	293	1	136	17	82	83	0	175	170	8	9	174	449	283	495	554	241	279	282	167	114	100	137	216
GCA_043863365.1	Resistance	67	73	296	1	131	20	87	75	0	169	169	10	9	178	462	284	503	545	241	273	286	167	116	96	137	224
GCA_043863385.1	Resistance	68	61	300	1	122	13	74	87	0	181	167	8	8	165	461	291	504	566	246	286	302	177	119	97	143	226
GCA_043863405.1	Resistance	72	69	293	1	143	19	72	85	0	177	178	7	9	189	456	290	513	565	245	269	301	166	123	99	132	231
GCA_043863445.1	Resistance	75	63	295	1	137	14	91	77	0	190	185	8	9	200	451	295	502	555	255	290	305	171	120	94	139	239
GCA_043863475.1	Resistance	75	69	300	1	153	17	78	83	0	181	165	9	9	196	444	294	517	553	252	278	299	173	123	101	135	230
GCA_043863495.1	Resistance	69	66	302	1	129	16	89	93	0	171	174	9	9	173	447	284	491	533	240	270	305	162	113	98	137	221
GCA_043863515.1	Resistance	68	69	295	1	127	18	89	71	0	167	166	8	8	178	439	282	497	541	238	269	285	164	113	98	135	223
GCA_043863555.1	Resistance	68	73	299	1	136	19	92	73	0	173	168	9	9	184	448	290	494	542	240	269	285	168	114	98	135	226
GCA_043904745.1	Resistance	73	68	295	1	140	16	83	90	0	178	166	9	9	189	447	292	497	538	245	266	280	167	112	93	134	220
GCA_043904785.1	Resistance	74	75	304	1	146	19	101	82	0	177	169	11	9	192	460	292	498	541	244	269	289	168	116	98	140	234
GCA_043904825.1	Resistance	75	69	304	1	134	17	90	114	0	176	178	10	9	188	465	286	509	547	239	275	307	168	113	98	140	221
GCA_043904845.1	Resistance	65	71	290	1	142	19	75	86	0	178	174	10	9	180	461	301	509	542	252	269	299	166	115	99	140	235
GCA_043904885.1	Resistance	77	67	301	1	150	17	77	90	0	180	166	8	7	199	451	297	526	554	254	285	300	172	123	100	133	236
GCA_043904905.1	Resistance	63	67	288	1	133	17	75	79	0	171	166	8	9	173	458	294	500	542	242	269	283	164	111	97	134	226
GCA_043905145.1	Resistance	63	71	290	1	128	20	77	66	0	170	163	9	9	166	457	288	507	542	241	264	285	167	115	99	134	216
GCA_043905165.1	Resistance	70	68	296	1	151	17	76	66	0	173	161	8	9	187	433	293	507	544	251	273	285	165	122	101	134	225
GCA_043905185.1	Resistance	65	67	289	1	142	17	76	86	0	176	173	9	9	180	456	300	501	540	250	268	296	164	112	98	139	237
GCA_043905225.1	Resistance	70	65	300	1	148	14	78	68	0	176	170	8	9	180	446	301	521	560	255	289	298	168	116	103	140	235
GCA_043905245.1	Resistance	68	66	295	1	144	17	73	66	0	170	159	8	8	180	432	289	507	540	250	274	285	164	120	102	135	223
GCA_043905265.1	Resistance	66	67	302	1	145	16	85	78	0	180	172	8	10	178	454	299	509	558	248	295	290	167	114	96	141	233
GCA_043905325.1	Resistance	64	71	293	1	137	20	83	78	0	178	168	10	9	178	462	296	509	539	248	264	299	164	116	103	137	235
GCA_043905345.1	Resistance	64	66	292	1	137	17	82	80	0	176	164	10	9	178	462	298	513	544	248	265	300	165	116	102	135	234
GCA_043905355.1	Resistance	64	71	293	1	141	20	83	80	0	179	168	10	9	180	467	298	514	545	249	269	299	166	116	103	138	237
GCA_043905385.1	Resistance	65	66	291	1	133	17	83	83	0	178	170	10	9	178	456	296	510	535	247	265	300	165	116	102	141	235
GCA_043905405.1	Resistance	65	67	289	1	139	17	76	86	0	176	172	9	9	178	454	298	499	541	247	268	294	165	112	99	139	232
GCA_043905425.1	Resistance	69	69	303	1	169	17	84	94	0	183	173	9	9	209	451	308	522	557	256	284	299	170	124	102	141	238
GCA_043905445.1	Resistance	69	66	300	1	147	16	77	70	0	178	170	9	9	172	442	302	523	553	255	278	303	165	119	102	140	233
GCA_043905465.1	Resistance	68	68	300	1	130	18	93	75	0	169	169	8	8	180	441	289	491	541	239	269	284	165	113	97	136	226
GCA_043905485.1	Resistance	75	71	299	1	134	20	91	110	0	175	178	9	9	184	462	295	508	547	250	273	315	165	114	103	141	240
GCA_043905505.1	Resistance	65	71	292	1	137	20	83	81	0	176	172	9	9	179	458	296	507	539	247	267	298	165	113	103	140	238
GCA_043905545.1	Resistance	67	68	308	1	146	18	79	82	0	171	180	9	9	176	471	296	521	558	254	282	306	173	119	114	144	242
GCA_043905585.1	Resistance	68	67	299	1	128	17	98	73	0	167	169	8	8	177	443	288	499	545	240	267	289	168	113	97	136	223
GCA_043905605.1	Resistance	69	68	298	1	143	17	82	83	0	183	173	11	9	182	468	298	512	547	250	269	297	166	115	96	143	237
GCA_043905625.1	Resistance	67	73	300	1	147	18	78	71	0	180	165	9	8	193	446	285	512	555	250	285	286	169	125	98	133	217
GCA_043905645.1	Resistance	70	67	296	1	152	16	76	75	0	172	169	8	9	199	446	297	526	557	261	285	295	168	123	103	141	241
GCA_043905665.1	Resistance	72	73	300	1	166	18	83	99	0	185	172	10	8	208	454	305	515	557	257	283	298	169	123	102	141	235
GCA_049102505.1	Resistance	67	59	292	1	129	13	72	60	0	164	172	8	10	170	435	275	505	522	238	270	297	169	114	97	133	205
GCA_049102525.1	Resistance	66	55	288	1	120	11	74	63	0	165	161	7	8	162	432	277	474	545	244	274	281	165	115	94	135	211
GCA_049381385.1	Resistance	66	57	288	1	112	11	74	63	0	166	160	7	7	159	426	276	473	543	240	274	279	164	115	93	135	207
GCA_001720745.1	Susceptible	68	67	298	1	124	16	90	90	0	172	169	9	8	175	432	284	478	527	236	268	291	163	113	94	135	214
GCA_001720815.1	Susceptible	67	67	299	1	124	16	89	91	0	172	169	9	8	174	431	283	478	528	236	268	291	162	113	94	136	213
GCA_003186535.1	Susceptible	65	53	297	1	106	11	63	51	0	163	166	7	7	161	417	280	478	551	240	276	289	156	113	89	126	208
GCA_003194285.1	Susceptible	59	64	290	1	124	13	67	70	0	168	157	8	8	160	418	279	495	534	239	275	278	162	113	93	128	205
GCA_007955145.1	Susceptible	62	57	291	1	114	11	76	43	0	164	157	7	7	152	417	280	485	541	237	272	275	165	113	99	127	207
GCA_007955175.1	Susceptible	86	58	319	1	123	12	77	118	0	176	184	11	8	183	441	287	502	546	254	276	335	165	117	110	146	239
GCA_007955215.1	Susceptible	81	61	311	1	128	12	73	106	0	177	182	8	7	189	446	291	498	565	248	274	334	174	123	109	149	250
GCA_007955245.1	Susceptible	81	61	310	1	128	12	71	105	0	177	181	8	7	184	444	293	497	563	248	273	334	172	122	109	149	248
GCA_007955265.1	Susceptible	62	57	291	1	114	11	76	43	0	164	158	7	7	152	417	280	485	541	237	272	275	166	113	99	127	207
GCA_007955275.1	Susceptible	72	76	319	1	130	16	80	108	0	189	185	7	9	180	477	287	527	601	246	306	350	169	120	94	145	225
GCA_007955285.1	Susceptible	83	61	312	1	132	12	71	102	0	176	181	8	7	189	448	293	499	565	247	273	339	173	121	109	149	250
GCA_007955345.1	Susceptible	76	61	308	1	117	13	68	80	0	174	180	10	7	168	428	287	497	557	247	273	334	167	121	109	143	240
GCA_011682735.1	Susceptible	64	59	298	1	111	12	81	56	0	165	163	7	8	155	422	277	485	544	235	269	290	163	112	96	131	206
GCA_011682755.1	Susceptible	61	57	295	1	116	14	74	42	0	167	165	7	8	161	416	276	495	522	237	265	304	163	115	103	131	207
GCA_011682815.1	Susceptible	63	64	294	1	108	15	64	35	0	164	164	7	8	157	424	273	505	535	238	267	297	165	113	89	130	202
GCA_011682845.1	Susceptible	61	57	295	1	116	14	74	42	0	167	165	7	8	161	415	276	495	521	237	265	303	163	115	103	131	207
GCA_011682855.1	Susceptible	64	58	284	1	114	13	67	41	0	166	168	7	7	153	405	275	474	530	233	255	285	155	112	91	125	203
GCA_011682885.1	Susceptible	61	57	297	1	120	14	74	56	0	167	167	7	7	165	420	279	495	526	239	271	305	163	116	104	133	212
GCA_011682905.1	Susceptible	62	64	296	1	109	15	64	40	0	166	164	8	8	158	426	275	508	537	239	271	297	165	113	91	130	207
GCA_013450285.1	Susceptible	66	68	294	1	114	16	75	63	0	164	172	7	8	159	432	278	495	538	236	270	299	161	115	100	138	210
GCA_013450305.1	Susceptible	66	68	292	1	113	16	75	64	0	164	173	7	8	156	433	278	493	538	237	269	299	161	115	100	138	210
GCA_013450355.1	Susceptible	66	68	295	1	115	16	77	64	0	164	173	7	8	159	437	279	494	540	237	268	299	161	115	100	139	212
GCA_013450375.1	Susceptible	63	55	286	1	119	11	64	49	0	170	162	8	7	167	406	273	485	510	232	266	279	163	112	92	130	203
GCA_013450385.1	Susceptible	68	60	294	1	113	12	67	48	0	171	177	7	8	162	412	278	483	548	237	269	297	158	116	96	131	213
GCA_013450405.1	Susceptible	69	60	293	1	116	11	68	59	0	171	178	7	8	166	417	280	483	550	238	274	297	159	117	96	132	215
GCA_013450455.1	Susceptible	65	55	289	1	113	12	70	71	0	168	167	7	8	160	423	274	495	530	238	275	297	161	112	97	131	210
GCA_013450475.1	Susceptible	68	65	287	1	114	14	74	35	0	169	175	8	8	154	413	274	470	530	233	272	287	159	111	93	129	201
GCA_013867375.1	Susceptible	70	60	295	1	117	12	67	76	0	171	178	7	7	170	418	282	485	556	240	274	298	161	117	96	133	216
GCA_014826045.1	Susceptible	68	68	297	1	117	16	77	86	0	166	174	7	8	162	438	282	494	545	241	271	300	161	115	99	141	213
GCA_014840405.1	Susceptible	71	64	298	1	151	15	88	90	0	174	166	10	7	194	436	283	500	539	242	275	296	165	114	97	140	224
GCA_014946925.1	Susceptible	69	67	300	1	129	14	67	63	0	174	165	8	7	183	439	281	500	550	237	271	286	164	115	100	146	212
GCA_019915305.1	Susceptible	74	62	301	1	112	12	68	79	0	172	170	8	7	168	421	291	496	563	246	281	318	165	119	107	137	231
GCA_019915325.1	Susceptible	69	59	288	1	111	15	74	71	0	178	171	7	8	154	406	285	492	542	245	274	304	168	113	110	130	221
GCA_019915345.1	Susceptible	68	57	298	1	119	12	57	141	0	176	170	7	7	160	422	279	490	562	238	276	292	157	118	92	141	204
GCA_020552755.1	Susceptible	66	54	299	1	136	12	82	126	0	172	171	8	7	165	423	281	509	535	239	280	290	167	117	101	134	210
GCA_022182645.1	Susceptible	67	55	299	1	121	13	69	47	0	176	169	7	9	158	438	284	508	546	243	279	303	163	114	98	134	212
GCA_022299535.1	Susceptible	69	60	312	1	119	12	79	75	0	167	159	8	9	176	461	285	491	549	246	280	293	170	116	101	142	227
GCA_022299715.1	Susceptible	74	56	309	1	133	12	76	83	0	170	166	8	8	164	441	281	489	554	245	281	293	167	113	94	137	212
GCA_022299735.1	Susceptible	72	59	304	1	138	16	90	71	0	166	165	8	8	172	438	277	492	561	243	272	294	166	112	93	134	215
GCA_022299755.1	Susceptible	64	55	296	1	111	12	89	57	0	163	161	8	9	167	419	276	506	524	243	279	278	171	116	90	129	215
GCA_022299775.1	Susceptible	65	57	289	1	111	10	93	34	0	165	166	8	7	163	406	280	497	516	237	265	281	166	113	93	133	214
GCA_022299875.1	Susceptible	70	56	296	1	122	14	80	40	0	163	158	7	8	174	433	279	481	543	240	269	283	160	119	100	131	211
GCA_022299895.1	Susceptible	70	60	304	1	135	14	81	127	0	170	176	7	8	186	433	281	480	547	240	269	300	156	115	100	137	211
GCA_022299915.1	Susceptible	65	50	295	1	136	10	65	62	0	167	162	7	7	162	424	282	490	531	244	278	295	160	115	94	134	209
GCA_022299935.1	Susceptible	73	58	306	1	126	15	72	101	0	170	171	7	8	171	430	285	520	540	242	266	290	175	116	99	135	215
GCA_022299975.1	Susceptible	61	65	289	1	121	13	62	34	0	170	171	8	8	165	433	278	502	535	243	287	293	160	113	89	132	215
GCA_022299995.1	Susceptible	63	60	312	1	130	12	91	54	0	170	166	7	8	160	440	283	500	549	243	290	295	171	113	99	137	210
GCA_022300015.1	Susceptible	64	60	320	1	122	12	88	73	0	162	163	7	8	160	442	281	489	543	242	280	286	168	112	97	135	210
GCA_022300035.1	Susceptible	66	55	296	1	128	13	68	60	0	167	169	8	9	164	422	285	470	545	245	275	286	157	117	91	134	209
GCA_022300075.1	Susceptible	74	62	309	1	133	14	76	84	0	172	167	9	8	165	449	283	494	560	246	284	295	171	113	95	142	214
GCA_022300095.1	Susceptible	66	55	302	1	126	11	64	78	0	176	174	8	9	169	432	285	502	541	240	280	300	171	118	94	134	218
GCA_022300115.1	Susceptible	78	56	324	1	148	14	96	105	0	174	168	9	8	175	474	282	488	562	246	279	302	166	113	95	144	219
GCA_022300155.1	Susceptible	64	63	285	1	117	15	73	29	0	160	160	7	9	160	408	280	474	523	242	264	275	163	113	92	126	207
GCA_022300195.1	Susceptible	68	66	297	1	120	19	73	57	0	183	177	7	8	168	427	290	487	535	244	275	306	161	113	99	137	213
GCA_022305035.1	Susceptible	72	56	292	1	120	14	64	55	0	172	173	7	10	171	419	281	489	544	242	263	283	163	116	92	132	218
GCA_022307095.1	Susceptible	71	64	298	1	116	14	73	39	0	164	166	6	9	162	435	278	492	543	240	270	296	163	114	96	134	210
GCA_022310895.1	Susceptible	70	53	303	1	134	13	83	104	0	176	171	8	8	189	440	280	504	567	247	285	318	163	117	101	141	219
GCA_022310915.1	Susceptible	72	59	305	1	138	16	90	70	0	166	165	8	8	170	436	276	487	556	243	268	292	163	113	93	134	210
GCA_022310935.1	Susceptible	72	60	312	1	138	16	93	69	0	167	167	8	8	173	435	276	489	560	243	268	292	161	113	92	135	213
GCA_022310975.1	Susceptible	69	57	301	1	124	11	81	47	0	170	169	7	9	163	443	281	508	549	241	284	287	171	113	99	129	209
GCA_022315985.1	Susceptible	65	67	298	1	153	15	83	71	0	172	171	8	8	162	437	284	476	538	243	267	291	158	111	97	135	212
GCA_022316365.1	Susceptible	61	54	286	1	107	10	64	15	0	159	155	7	9	145	413	273	487	526	237	277	274	161	113	92	125	208
GCA_022316405.1	Susceptible	61	61	287	1	111	16	62	23	0	160	160	7	7	144	410	275	485	531	233	265	275	161	111	92	124	207
GCA_022316825.1	Susceptible	70	56	303	1	111	11	67	92	0	171	166	8	8	163	451	282	495	550	243	279	296	168	113	94	141	212
GCA_024734755.1	Susceptible	63	64	296	1	106	16	90	95	0	169	174	7	8	153	421	281	484	527	239	269	308	160	114	97	133	212
GCA_031010005.2	Susceptible	72	71	302	1	129	18	87	51	0	180	185	11	8	177	436	291	514	569	244	276	297	169	116	97	144	225
GCA_031010025.2	Susceptible	65	65	300	1	125	17	71	78	0	167	171	8	9	159	441	286	529	539	241	270	303	181	115	99	136	219
GCA_031010045.2	Susceptible	70	67	302	1	132	17	75	45	0	177	177	8	8	169	454	293	519	568	247	279	286	169	118	101	133	232
GCA_031013665.2	Susceptible	66	64	302	1	123	14	78	38	0	177	180	10	8	169	456	291	526	576	254	293	300	169	119	102	138	224
GCA_031013725.2	Susceptible	67	65	296	1	111	16	64	66	0	179	178	8	9	166	438	278	523	555	246	278	300	170	120	95	136	214
GCA_031013785.2	Susceptible	63	71	326	1	122	16	95	69	0	170	169	8	9	161	464	279	518	559	245	296	294	176	117	102	143	215
GCA_031013805.2	Susceptible	68	65	306	1	120	14	109	68	0	168	175	11	8	163	437	292	528	537	245	280	303	172	116	95	136	225
GCA_031013835.2	Susceptible	64	71	324	1	128	15	86	55	0	173	170	8	9	160	469	283	517	563	248	296	292	175	116	99	139	221
GCA_031013865.2	Susceptible	61	62	294	1	129	14	79	64	0	170	170	8	7	161	436	283	515	561	249	285	300	168	116	91	135	209
GCA_031044415.2	Susceptible	67	71	297	1	137	16	78	67	0	180	176	8	9	161	455	289	506	553	246	285	298	166	115	94	137	221
GCA_031044475.2	Susceptible	63	71	323	1	129	16	95	71	0	169	167	8	9	163	457	282	506	547	245	293	288	174	117	102	143	211
GCA_031044495.1	Susceptible	66	61	296	1	135	14	86	64	0	175	176	7	9	161	452	292	514	558	245	288	299	168	113	95	135	216
GCA_031044515.2	Susceptible	72	64	284	1	134	16	72	67	0	169	164	9	9	169	449	280	511	548	240	266	288	168	121	97	137	217
GCA_031044555.2	Susceptible	68	63	298	1	132	14	85	72	0	172	169	8	9	174	462	282	518	553	243	287	288	178	117	104	134	215
GCA_031044635.2	Susceptible	63	65	316	1	117	14	93	61	0	165	163	7	8	156	439	277	491	546	240	286	291	168	113	102	137	209
GCA_031044655.2	Susceptible	62	77	297	1	129	18	74	41	0	177	168	8	9	179	458	290	542	560	250	302	293	182	118	96	136	230
GCA_031044675.2	Susceptible	68	57	294	1	123	13	90	52	0	172	172	8	8	169	434	277	490	544	243	273	292	167	118	103	134	221
GCA_031044695.2	Susceptible	66	67	296	1	124	15	76	74	0	167	166	8	9	161	448	283	514	558	240	275	295	168	115	99	135	215
GCA_031044715.2	Susceptible	65	59	297	1	131	13	76	83	0	172	171	8	8	177	463	282	535	551	245	290	312	182	118	106	140	228
GCA_031044735.2	Susceptible	64	63	302	1	143	17	74	85	0	180	166	8	8	160	449	295	502	563	247	272	299	168	116	97	137	218
GCA_031044755.2	Susceptible	75	67	298	1	133	15	76	74	0	176	167	7	8	186	447	286	518	559	251	287	297	170	115	98	134	224
GCA_031044775.2	Susceptible	70	55	299	1	129	14	89	60	0	170	172	7	9	171	425	286	491	555	239	271	290	164	114	96	131	217
GCA_031044795.1	Susceptible	65	60	322	1	126	12	88	85	0	168	166	7	8	170	454	282	504	554	244	291	294	174	113	99	143	218
GCA_031044815.2	Susceptible	69	55	303	1	128	12	70	79	0	166	166	7	8	164	435	276	499	555	241	290	295	169	112	102	135	214
GCA_031044875.2	Susceptible	67	66	305	1	135	15	89	56	0	175	170	8	8	175	450	291	509	555	251	285	296	177	122	104	132	227
GCA_031044895.2	Susceptible	62	62	314	1	126	13	89	68	0	167	167	7	8	160	443	282	499	554	244	282	294	168	113	100	136	211
GCA_031044935.2	Susceptible	63	65	302	1	128	19	76	72	0	168	165	7	9	161	434	282	519	548	241	276	297	169	113	99	136	213
GCA_031044975.2	Susceptible	63	64	290	1	134	17	66	64	0	180	170	9	9	173	440	293	508	547	244	283	279	167	115	96	133	222
GCA_031045075.2	Susceptible	61	57	298	1	122	15	71	48	0	164	160	8	8	147	422	278	479	528	241	271	288	161	112	104	125	206
GCA_031045135.2	Susceptible	66	62	302	1	114	12	66	60	0	174	163	7	8	171	420	273	494	534	236	273	294	161	112	96	134	199
GCA_031045155.2	Susceptible	70	63	295	1	129	15	76	85	0	174	175	8	9	174	449	284	505	558	245	282	291	166	117	91	130	214
GCA_031045235.2	Susceptible	64	55	287	1	113	11	78	36	0	164	156	7	8	141	417	276	486	528	236	284	275	164	112	100	132	202
GCA_031045255.2	Susceptible	70	62	294	1	129	14	76	77	0	170	171	7	9	173	430	282	491	548	242	276	286	164	114	91	129	208
GCA_031045275.2	Susceptible	70	63	296	1	132	15	76	78	0	172	175	8	9	175	450	283	508	557	245	288	291	168	117	91	130	215
GCA_031045295.2	Susceptible	69	75	292	1	128	17	68	57	0	176	172	8	8	167	457	284	513	551	240	277	298	171	118	95	141	216
GCA_031045325.2	Susceptible	65	56	296	1	113	12	72	29	0	171	165	8	9	149	424	273	490	549	237	281	301	163	113	94	130	205
GCA_031045355.2	Susceptible	65	66	324	1	126	14	88	83	0	169	170	8	8	168	467	284	519	564	247	299	297	176	116	93	144	219
GCA_031045375.2	Susceptible	69	63	305	1	118	14	71	65	0	170	158	9	8	166	454	283	497	566	241	278	283	171	118	95	138	212
GCA_031045415.2	Susceptible	62	55	300	1	113	13	65	45	0	167	172	8	8	159	437	288	503	566	245	290	291	167	116	91	128	208
GCA_031045435.2	Susceptible	73	63	303	1	122	13	67	70	0	170	160	9	8	173	452	284	496	565	243	286	284	173	118	91	138	207
GCA_031045455.2	Susceptible	65	65	297	1	140	14	71	104	0	173	170	7	8	166	441	290	518	544	246	281	298	170	115	94	138	208
GCA_031045475.2	Susceptible	70	60	302	1	149	11	74	64	0	183	166	8	9	182	419	277	494	526	240	281	288	168	116	93	139	219
GCA_031045515.2	Susceptible	70	62	301	1	123	16	71	58	0	177	178	8	9	171	442	292	509	567	248	266	304	167	117	97	137	227
GCA_031045535.1	Susceptible	67	55	296	1	123	13	71	56	0	166	169	8	8	157	424	283	470	541	246	275	286	157	117	93	130	207
GCA_031045555.2	Susceptible	69	66	294	1	124	15	75	70	0	184	172	8	9	172	440	289	508	553	246	286	281	166	119	91	132	216
GCA_031045575.2	Susceptible	65	63	298	1	132	14	85	69	0	172	170	8	9	174	458	282	519	555	242	291	289	179	116	104	134	216
GCA_031045595.2	Susceptible	64	66	302	1	129	14	72	53	0	169	178	8	8	162	444	293	513	575	246	280	297	168	116	101	134	217
GCA_031045615.1	Susceptible	62	56	297	1	123	14	85	45	0	168	172	8	7	160	441	278	530	541	249	285	311	172	116	105	133	217
GCA_031045635.2	Susceptible	66	56	303	1	121	13	85	56	0	167	163	7	7	155	428	279	489	544	238	273	297	168	113	104	129	206
GCA_031045655.2	Susceptible	65	63	297	1	131	14	85	70	0	169	168	7	9	174	456	279	518	557	241	290	287	180	112	104	133	218
GCA_031045675.2	Susceptible	71	59	304	1	134	13	91	60	0	172	166	9	8	164	437	277	492	546	242	283	306	164	114	104	131	215
GCA_031045695.2	Susceptible	68	59	307	1	123	15	73	77	0	166	172	7	8	157	436	283	520	550	243	268	308	173	116	98	131	221
GCA_031045735.2	Susceptible	62	53	297	1	123	12	84	43	0	166	171	7	8	159	426	281	516	535	247	283	306	169	113	103	132	213
GCA_031045755.2	Susceptible	63	60	314	1	127	13	97	67	0	165	164	7	7	158	428	280	485	538	243	275	289	166	114	101	138	207
GCA_031045815.2	Susceptible	71	57	301	1	127	13	64	90	0	169	169	7	9	163	424	281	509	529	240	282	290	170	115	97	139	220
GCA_031045835.2	Susceptible	67	55	296	1	124	13	68	52	0	167	169	8	8	157	422	281	475	542	244	275	287	154	117	91	132	207
GCA_031045895.2	Susceptible	66	60	305	1	123	15	66	83	0	162	161	7	9	160	432	278	520	528	245	277	292	165	117	106	139	216
GCA_031045995.2	Susceptible	64	60	317	1	127	12	88	62	0	165	165	7	9	160	444	283	494	551	243	278	294	166	113	100	137	212
GCA_031046015.2	Susceptible	65	61	313	1	137	13	89	109	0	168	169	8	8	165	448	284	485	547	243	282	303	167	115	96	146	216
GCA_031046035.2	Susceptible	61	70	319	1	128	14	88	48	0	166	166	7	9	153	445	281	500	557	244	289	294	174	113	100	135	211
GCA_031046055.2	Susceptible	65	60	322	1	126	12	88	87	0	167	167	7	8	167	455	283	498	552	243	292	292	170	113	99	140	216
GCA_031046095.1	Susceptible	69	69	290	1	124	15	68	73	0	174	168	7	9	166	440	280	494	544	237	270	293	165	115	95	140	211
GCA_031046115.1	Susceptible	76	64	314	1	150	17	90	103	0	181	182	8	9	183	456	293	512	559	243	273	301	173	114	94	151	225
GCA_031046135.2	Susceptible	61	71	321	1	131	15	88	56	0	171	169	7	9	159	458	282	508	564	246	292	295	176	113	99	138	213
GCA_031046195.2	Susceptible	61	66	320	1	131	14	88	49	0	171	169	8	9	157	460	283	508	565	247	293	298	176	116	99	139	214
GCA_031046215.2	Susceptible	65	60	314	1	124	12	88	86	0	165	165	7	7	166	440	283	492	545	243	280	292	167	113	98	139	212
GCA_031046255.2	Susceptible	63	60	311	1	124	12	88	92	0	165	166	7	9	159	443	281	499	552	243	287	297	170	113	99	139	209
GCA_031046335.2	Susceptible	61	60	310	1	125	12	88	48	0	165	165	7	8	151	434	281	490	547	242	278	293	166	113	98	134	208
GCA_031046355.2	Susceptible	70	73	301	1	152	21	79	67	0	178	175	9	9	177	466	294	525	562	250	286	316	167	122	96	142	228
GCA_031046375.2	Susceptible	65	66	324	1	127	14	86	85	0	168	167	8	8	167	460	283	514	555	245	295	297	176	116	99	144	218
GCA_031046395.2	Susceptible	66	72	325	1	136	16	97	75	0	171	175	9	8	180	463	284	516	562	245	297	297	178	116	101	148	215
GCA_031046415.2	Susceptible	65	60	323	1	126	12	88	88	0	166	166	7	8	168	449	282	499	553	243	292	293	174	113	98	143	216
GCA_031046435.2	Susceptible	71	68	316	1	138	20	95	109	0	186	179	11	8	183	445	286	520	555	244	285	312	173	119	101	147	218
GCA_031046455.2	Susceptible	62	58	296	1	125	13	68	67	0	168	157	8	7	163	431	274	503	542	242	283	281	171	115	95	128	204
GCA_031046475.2	Susceptible	69	55	301	1	118	12	71	83	0	174	171	7	8	168	452	282	509	556	251	290	310	169	114	99	136	221
GCA_031046495.2	Susceptible	62	66	304	1	128	19	77	51	0	172	162	8	8	169	428	286	496	512	243	277	285	167	109	98	133	210
GCA_031046555.2	Susceptible	79	68	310	1	126	15	73	119	0	181	176	8	8	192	466	281	529	554	248	285	299	173	123	98	138	219
GCA_031046615.1	Susceptible	64	53	309	1	126	11	79	58	0	168	171	7	9	155	432	278	519	531	247	290	303	170	112	100	137	216
GCA_031046755.2	Susceptible	63	66	320	1	125	14	88	70	0	167	166	8	7	161	448	282	504	546	244	290	297	170	116	100	134	212
GCA_031046775.2	Susceptible	64	44	292	1	128	8	75	72	0	168	160	7	8	181	411	282	480	531	236	273	278	163	108	91	130	205
GCA_031046795.2	Susceptible	69	44	295	1	133	8	80	76	0	178	166	7	8	191	417	281	470	530	239	270	288	159	112	92	129	210
GCA_032120235.2	Susceptible	79	48	314	1	142	10	77	118	0	184	179	8	8	181	456	289	512	527	243	282	306	168	117	104	151	221
GCA_032120255.2	Susceptible	66	69	306	1	130	17	80	58	0	170	168	9	8	175	461	289	542	553	244	285	286	177	122	98	144	209
GCA_032120635.2	Susceptible	72	69	305	1	141	19	67	74	0	174	175	8	9	183	458	281	526	542	252	282	287	172	120	105	140	227
GCA_032121155.2	Susceptible	69	66	301	1	141	14	69	98	0	171	177	8	8	169	444	288	496	567	244	277	297	167	118	102	139	216
GCA_032121395.2	Susceptible	64	66	293	1	137	14	68	35	0	169	177	8	9	165	461	295	522	578	252	296	305	179	121	95	132	224
GCA_032121595.2	Susceptible	69	65	299	1	139	13	69	98	0	167	173	7	8	167	433	286	490	559	242	271	293	165	115	102	138	213
GCA_032122855.2	Susceptible	69	66	300	1	140	14	69	96	0	169	176	7	8	169	442	287	494	565	243	276	295	167	115	102	138	217
GCA_032122875.2	Susceptible	69	68	293	1	115	15	91	64	0	185	187	8	7	179	463	296	507	557	252	289	308	169	121	95	139	232
GCA_032124915.2	Susceptible	61	66	321	1	127	14	88	54	0	172	169	8	9	160	467	282	517	568	249	296	299	177	116	99	142	215
GCA_032182165.2	Susceptible	65	66	293	1	131	14	70	43	0	169	175	8	8	164	457	292	524	578	248	297	303	178	121	94	134	218
GCA_033200535.2	Susceptible	65	58	297	1	121	13	82	52	0	165	154	7	8	165	426	280	499	526	237	272	276	165	120	97	134	200
GCA_033726495.1	Susceptible	68	63	306	1	124	16	73	78	0	168	173	6	9	159	442	285	531	557	245	269	310	177	116	99	134	226
GCA_033726915.1	Susceptible	65	65	302	1	126	17	73	81	0	168	171	8	9	159	443	286	543	537	242	275	300	185	115	99	136	220
GCA_034498895.1	Susceptible	67	68	290	1	115	14	83	61	0	182	182	8	9	172	460	296	512	558	252	292	302	170	115	92	134	232
GCA_034498995.1	Susceptible	61	66	298	1	125	14	82	60	0	168	167	8	9	158	427	286	486	540	242	286	289	169	116	91	130	202
GCA_034499015.1	Susceptible	63	71	304	1	125	16	88	59	0	171	170	8	9	164	444	285	504	561	244	288	296	175	116	95	132	208
GCA_034515585.1	Susceptible	64	65	300	1	124	13	84	79	0	172	175	7	9	165	448	294	503	559	243	285	289	170	112	93	132	221
GCA_034515705.1	Susceptible	66	76	302	1	125	20	78	46	0	178	178	7	9	174	440	289	526	549	243	280	290	172	115	93	135	218
GCA_034515785.1	Susceptible	66	69	297	1	130	19	78	73	0	190	191	8	8	178	463	295	516	569	248	298	314	171	118	98	136	218
GCA_036668515.1	Susceptible	63	64	299	1	125	14	84	50	0	174	167	9	9	155	447	284	520	543	241	297	307	177	116	111	134	215
GCA_037287365.1	Susceptible	75	65	304	1	107	15	72	165	0	164	176	9	7	172	441	280	512	542	240	271	301	172	114	96	134	224
GCA_038080075.1	Susceptible	60	74	293	1	122	17	69	37	0	176	166	7	8	153	442	286	522	550	242	293	282	175	117	92	134	210
GCA_038080515.1	Susceptible	64	57	295	1	123	15	88	59	0	170	171	8	9	178	454	277	546	544	242	297	313	185	116	107	133	224
GCA_038081555.1	Susceptible	64	55	321	1	128	13	91	61	0	168	163	8	9	157	448	282	504	548	244	289	292	173	118	103	136	210
GCA_038513665.1	Susceptible	63	59	297	1	117	13	105	47	0	168	160	7	8	176	426	286	514	526	242	272	279	175	117	91	130	218
GCA_043859295.1	Susceptible	73	70	311	1	146	17	72	89	0	190	188	11	9	181	463	302	534	579	249	275	307	175	121	95	150	223
GCA_043859305.1	Susceptible	70	57	297	1	136	15	82	84	0	171	175	8	9	177	458	287	505	559	247	287	287	170	113	93	130	224
GCA_043859365.1	Susceptible	80	75	307	1	156	17	82	78	0	179	179	8	9	186	467	287	514	579	245	284	305	171	116	97	141	226
GCA_043859485.1	Susceptible	69	68	298	1	148	16	81	87	0	175	178	8	9	171	453	287	500	558	247	285	290	168	113	101	141	223
GCA_043859495.1	Susceptible	72	71	304	1	150	18	86	74	0	177	169	9	9	179	466	289	506	560	249	263	301	168	115	105	136	238
GCA_043859735.1	Susceptible	66	67	296	1	139	15	83	75	0	175	179	8	9	168	457	280	500	558	247	284	287	168	113	102	131	224
GCA_043859815.1	Susceptible	75	61	306	1	123	14	71	70	0	183	178	9	8	190	454	297	509	576	252	276	321	171	129	108	141	245
GCA_043859835.1	Susceptible	64	66	321	1	132	13	90	88	0	169	166	8	9	168	463	281	503	557	244	286	294	175	113	100	141	212
GCA_043859855.1	Susceptible	68	59	287	1	125	11	77	60	0	173	164	9	9	153	437	285	484	550	240	285	277	164	111	91	132	210
GCA_043859995.1	Susceptible	68	62	294	1	124	15	77	64	0	183	172	9	9	182	447	281	510	539	252	279	312	170	125	97	140	226
GCA_043860015.1	Susceptible	72	69	306	1	158	17	76	93	0	173	173	9	8	185	457	287	520	557	251	284	299	171	118	102	141	220
GCA_043860075.1	Susceptible	75	79	309	1	137	18	72	51	0	185	186	10	9	168	454	306	519	557	253	274	309	170	119	94	145	235
GCA_043860195.1	Susceptible	65	68	297	1	134	13	81	70	0	177	176	9	9	171	470	289	535	570	246	295	302	179	117	101	141	219
GCA_043860235.1	Susceptible	67	72	321	1	140	15	91	97	0	176	169	8	9	169	466	283	514	566	246	295	300	176	116	102	143	220
GCA_043860375.1	Susceptible	67	70	293	1	131	18	87	91	0	172	166	10	8	178	454	286	496	537	240	271	286	164	115	96	137	217
GCA_043861595.1	Susceptible	80	71	312	1	143	17	79	50	0	182	181	10	8	170	450	299	527	541	249	273	314	169	119	108	143	230
GCA_043861645.1	Susceptible	66	60	297	1	127	13	75	77	0	176	161	7	8	165	443	288	492	564	244	279	286	171	116	99	136	225
GCA_043863025.1	Susceptible	72	71	329	1	164	15	96	101	0	177	182	9	9	185	486	287	513	562	245	298	300	178	112	99	153	231
GCA_043863205.1	Susceptible	80	68	309	1	142	15	79	49	0	183	180	10	8	173	444	291	510	537	248	272	310	167	117	108	143	228
GCA_043904865.1	Susceptible	67	59	303	1	126	12	80	60	0	174	163	10	8	170	443	291	488	562	245	278	278	169	115	92	137	217
GCA_043905285.1	Susceptible	67	70	295	1	124	18	88	83	0	171	167	10	7	171	449	285	498	540	241	272	284	161	117	98	136	219
GCA_043905305.1	Susceptible	68	73	294	1	133	19	79	69	0	177	168	10	9	177	459	294	508	545	244	270	285	167	115	95	135	219
GCA_043905525.1	Susceptible	66	62	293	1	138	16	80	85	0	171	163	9	8	182	446	282	480	536	243	258	289	168	114	106	134	225
GCA_046202665.1	Susceptible	69	59	293	1	127	13	74	87	0	173	171	9	9	164	434	279	501	547	238	284	300	163	112	92	141	211
