# Supplementary material for: A comparative genomic approach to identify determinants of meropenem resistance in Klebsiella pneumoniae using pan-genome-wide association analysis
Source: Front Microbiol. 2026 Jun 19;17:1851170. doi: 10.3389/fmicb.2026.1851170 (PMC13328277; doi:10.3389/fmicb.2026.1851170)
Supplement: Supplementary file 5 [file Table_4.XLSX]

## Sheet: Table S4A
Table S4A. Comparative distribution of meropenem MICs harboring combined porin alterations and carbapenemase versus carbapenemases alone, interpreted according to CLSI and EUCAST criteria.
Testing Standard	MIC (mg/L)	OmpK35 truncation + OmpK36 insertion + carbapenemase (n=53)	Carbapenemase only (n=46)
CLSI	4	1	2
	8	2	5
	>8	12	11
	≥16	2	10
	≥32	1	0
EUCAST	>8	0	1
	16	13	0
	≥16	0	2
	32	2	3
	>32	20	9
	≥128	0	3

## Sheet: Table S4B
Table S4B. Meropenem MIC distribution and associated resistance mechanisms including OmpK35 truncations, OmpK36 insertions, and carbapenemase genes in resistant K. pneumoniae genomes
Genomes	Phenotype	MIC (mg/L)	Testing Standard	OmpK35 truncation	OmpK36 insertions				blaIMP-18	blaKPC-2	blaKPC-3	blaNDM-1	blaNDM-5_1	blaNDM-7	blaOXA-48	blaOXA-181	blaOXA-232	blaOXA-204
					p.Asp135_Thr136insGlyAsp	p.Thr136_Tyr137insAspThr	p.Asp135_Thr136insSerAsp	p.Asp135dup
GCA_001704235.1	resistant	==4	CLSI	Yes	No	No	No	No	No	No	No	No	No	No	No	Yes	No	No
GCA_001709275.1	resistant	>8	CLSI	No	Yes	No	No	No	No	No	No	Yes	No	No	No	No	Yes	No
GCA_001709295.1	resistant	==4	CLSI	No	No	No	No	No	No	No	No	No	No	No	Yes	No	No	No
GCA_001720705.1	resistant	>8	CLSI	Yes	No	No	No	No	No	No	No	Yes	No	No	Yes	No	No	No
GCA_001720755.1	resistant	>8	CLSI	No	No	No	No	No	No	No	No	Yes	No	No	Yes	No	No	No
GCA_001720765.1	resistant	>8	CLSI	Yes	No	No	No	No	No	No	No	No	No	No	Yes	No	No	No
GCA_001720805.1	resistant	==8	CLSI	No	No	No	No	No	No	No	No	Yes	No	No	No	No	No	No
GCA_001720845.1	resistant	==4	CLSI	No	No	No	No	No	No	No	No	Yes	No	No	No	No	No	No
GCA_001720865.1	resistant	>8	CLSI	Yes	No	No	No	No	No	No	No	Yes	No	No	No	No	No	No
GCA_001720905.1	resistant	>8	CLSI	Yes	No	No	No	No	No	No	No	Yes	No	No	No	No	No	No
GCA_008704045.1	resistant	>8	CLSI	No	No	No	No	No	No	No	No	No	No	No	Yes	No	No	No
GCA_008704055.1	resistant	>8	CLSI	No	No	No	No	No	No	No	No	Yes	No	No	No	No	No	No
GCA_008704155.1	resistant	>8	CLSI	No	No	No	No	No	No	No	No	No	No	Yes	No	No	No	No
GCA_008704185.1	resistant	>8	CLSI	No	No	No	No	No	No	No	No	Yes	No	No	No	No	No	No
GCA_008704215.1	resistant	>8	CLSI	No	No	No	No	No	No	No	No	No	No	No	No	Yes	No	No
GCA_014840245.1	resistant	>8	CLSI	No	Yes	No	No	No	No	No	No	Yes	No	No	No	No	Yes	No
GCA_014840295.1	resistant	>8	CLSI	No	No	No	No	No	No	No	No	Yes	No	No	No	No	No	No
GCA_014840305.1	resistant	==8	CLSI	Yes	No	No	No	No	No	No	No	Yes	No	No	No	No	No	No
GCA_014840315.1	resistant	>8	CLSI	No	No	No	No	No	No	No	No	Yes	No	No	Yes	No	No	No
GCA_014840325.1	resistant	>8	CLSI	No	No	No	No	No	No	No	No	No	No	Yes	No	No	No	No
GCA_014840345.1	resistant	>8	CLSI	Yes	No	No	No	No	No	No	No	Yes	No	No	No	No	No	No
GCA_014840395.1	resistant	>8	CLSI	Yes	No	Yes	No	No	No	No	No	No	No	Yes	No	No	Yes	No
GCA_014840415.1	resistant	==8	CLSI	No	No	No	No	No	No	No	No	Yes	No	No	No	No	No	No
GCA_014840435.1	resistant	==4	CLSI	Yes	No	Yes	No	No	No	No	No	No	No	No	Yes	No	No	No
GCA_014840475.1	resistant	>8	CLSI	No	Yes	No	No	No	No	No	No	Yes	No	No	Yes	No	No	No
GCA_014840495.1	resistant	==8	CLSI	Yes	No	Yes	No	No	No	No	No	No	No	Yes	No	No	Yes	No
GCA_014840505.1	resistant	>8	CLSI	Yes	No	Yes	No	No	No	No	No	No	No	No	No	No	No	No
GCA_014840535.1	resistant	==8	CLSI	Yes	No	No	No	No	No	No	No	Yes	No	No	No	No	No	No
GCA_014840555.1	resistant	>8	CLSI	Yes	No	No	No	No	No	No	No	Yes	No	No	No	No	No	No
GCA_014840575.1	resistant	>8	CLSI	Yes	No	No	No	No	No	No	No	Yes	No	No	No	No	No	No
GCA_014840605.1	resistant	>8	CLSI	Yes	No	No	No	No	No	No	No	Yes	No	No	No	No	No	No
GCA_014840635.1	resistant	>8	CLSI	Yes	No	Yes	No	No	No	No	No	No	No	No	No	No	Yes	No
GCA_014840645.1	resistant	>8	CLSI	No	No	No	No	No	No	No	No	Yes	No	No	Yes	No	No	No
GCA_014946935.1	resistant	>8	CLSI	Yes	No	No	No	No	No	No	No	Yes	No	No	No	No	No	No
GCA_014946945.1	resistant	>8	CLSI	Yes	No	No	No	No	No	No	No	No	No	No	No	No	Yes	No
GCA_018314145.1	resistant	>8	CLSI	Yes	Yes	No	No	No	No	Yes	No	No	Yes	No	No	No	No	No
GCA_020552715.1	resistant	>=16	CLSI	No	No	No	No	No	No	No	No	No	No	No	No	Yes	No	No
GCA_021773985.1	resistant	==4	CLSI	Yes	No	No	No	No	No	No	No	No	No	No	No	Yes	No	No
GCA_022299455.1	resistant	>=32	CLSI	Yes	No	No	Yes	No	No	No	No	Yes	No	No	No	No	No	No
GCA_022299635.1	resistant	==4	CLSI	Yes	No	No	No	No	No	No	No	No	No	No	No	No	No	No
GCA_022299675.1	resistant	>=16	CLSI	No	No	No	No	No	No	No	No	No	No	No	No	No	No	No
GCA_022300055.1	resistant	==4	CLSI	No	No	No	No	No	No	No	No	No	No	No	No	No	No	No
GCA_022300135.1	resistant	==8	CLSI	No	No	No	No	No	No	No	No	No	No	No	No	No	No	No
GCA_022300175.1	resistant	==8	CLSI	No	No	No	No	No	No	No	No	No	No	No	No	No	No	No
GCA_022315615.1	resistant	>8	CLSI	Yes	No	Yes	No	No	No	No	No	No	No	No	No	Yes	No	No
GCA_022315635.1	resistant	==8	CLSI	No	No	No	No	No	No	No	No	No	No	No	No	No	No	No
GCA_022315675.1	resistant	>8	CLSI	Yes	Yes	No	No	No	No	No	No	No	No	No	No	No	Yes	No
GCA_022315695.1	resistant	==4	CLSI	Yes	No	No	No	No	No	No	No	No	No	No	No	Yes	No	No
GCA_022315715.1	resistant	==8	CLSI	Yes	Yes	No	No	No	No	No	No	No	No	No	No	Yes	No	No
GCA_022315735.1	resistant	==4	CLSI	Yes	No	No	No	No	No	No	No	No	No	No	No	Yes	No	No
GCA_022315775.1	resistant	==4	CLSI	No	No	No	No	No	No	No	No	No	No	No	No	No	No	No
GCA_022315835.1	resistant	==8	CLSI	Yes	No	No	No	No	No	No	No	No	No	No	No	Yes	No	No
GCA_022315855.1	resistant	>8	CLSI	Yes	Yes	No	No	No	No	No	No	No	No	No	Yes	No	No	No
GCA_022315875.1	resistant	>8	CLSI	Yes	Yes	No	No	No	No	No	No	No	No	No	Yes	No	No	No
GCA_022315935.1	resistant	>8	CLSI	Yes	No	Yes	No	No	No	No	No	No	No	No	No	No	Yes	No
GCA_022315955.1	resistant	>8	CLSI	No	Yes	No	No	No	No	No	No	No	No	No	No	No	Yes	No
GCA_022315975.1	resistant	>8	CLSI	Yes	Yes	No	No	No	No	No	No	No	No	No	No	Yes	No	No
GCA_022316015.1	resistant	>8	CLSI	No	No	No	No	No	No	No	No	No	Yes	No	No	No	Yes	No
GCA_022316195.1	resistant	>=16	CLSI	No	No	No	No	No	No	No	No	Yes	No	No	No	No	No	No
GCA_022316245.1	resistant	>=16	CLSI	No	No	No	No	No	No	Yes	No	No	No	No	No	No	No	No
GCA_022316285.1	resistant	>=16	CLSI	No	No	No	No	No	No	No	No	Yes	No	No	No	No	No	No
GCA_022316305.1	resistant	>=16	CLSI	Yes	No	No	No	No	No	Yes	No	No	No	No	No	No	No	No
GCA_022316325.1	resistant	>=16	CLSI	Yes	No	No	No	No	No	No	No	Yes	No	No	No	No	No	No
GCA_022316565.1	resistant	>=4	CLSI	No	No	No	No	No	No	No	No	No	No	No	No	No	No	No
GCA_022316805.1	resistant	>=16	CLSI	Yes	No	No	No	No	No	No	No	No	No	No	No	No	No	No
GCA_022316865.1	resistant	>=16	CLSI	Yes	No	No	No	No	No	No	No	No	No	No	No	No	No	No
GCA_024580135.1	resistant	==4	CLSI	Yes	No	No	No	No	No	No	No	No	No	No	No	No	No	No
GCA_024580195.1	resistant	>8	CLSI	Yes	Yes	No	No	No	No	No	No	No	No	No	No	Yes	No	No
GCA_024580215.1	resistant	==4	CLSI	No	No	No	No	No	No	No	No	No	No	No	No	No	No	No
GCA_025367465.1	resistant	>=16	EUCAST	No	No	No	No	No	No	No	No	Yes	No	No	No	No	No	No
GCA_025367575.1	resistant	>=16	EUCAST	No	No	No	No	No	No	No	No	Yes	No	No	No	No	No	No
GCA_026413095.1	resistant	>8	EUCAST	No	No	No	No	No	No	No	No	No	No	No	Yes	No	No	No
GCA_027144125.3	resistant	==8	CLSI	No	No	No	No	No	No	No	No	No	No	Yes	No	No	No	No
GCA_029621445.1	resistant	==8	CLSI	No	No	No	No	No	Yes	Yes	No	No	No	No	No	No	No	No
GCA_030026945.2	resistant	==16	EUCAST	No	No	No	No	No	No	No	No	No	No	No	No	No	No	No
GCA_031034115.1	resistant	>8	CLSI	Yes	No	Yes	No	No	No	Yes	No	Yes	No	No	No	Yes	No	No
GCA_031039775.1	resistant	>8	CLSI	Yes	No	Yes	No	No	No	Yes	No	Yes	No	No	No	Yes	No	No
GCA_031044435.2	resistant	>=16	CLSI	No	No	No	No	No	No	No	Yes	No	No	No	No	No	No	No
GCA_031044835.2	resistant	>=16	CLSI	No	Yes	No	No	No	No	No	No	No	No	No	No	No	Yes	No
GCA_031044995.2	resistant	>=16	CLSI	No	No	No	No	No	No	No	No	No	Yes	No	No	No	No	No
GCA_031045015.2	resistant	==4	CLSI	No	No	No	No	No	No	No	No	No	No	No	No	No	No	No
GCA_031045035.2	resistant	>=16	CLSI	No	No	No	No	No	No	No	No	Yes	No	No	No	No	No	No
GCA_031045065.2	resistant	==4	CLSI	No	No	No	No	No	No	No	No	No	No	No	No	No	No	No
GCA_031045715.2	resistant	>=16	CLSI	No	No	No	No	No	No	No	Yes	No	No	No	No	No	No	No
GCA_031045855.2	resistant	>=16	CLSI	No	No	No	No	No	No	No	No	No	No	No	No	No	No	No
GCA_031045875.2	resistant	>=16	CLSI	Yes	Yes	No	No	No	No	Yes	No	No	No	No	No	No	No	No
GCA_031046155.2	resistant	==8	CLSI	No	No	No	No	No	No	No	No	No	No	No	No	No	No	No
GCA_031046175.2	resistant	==8	CLSI	No	No	No	No	No	No	No	No	No	No	No	No	No	No	No
GCA_031046515.2	resistant	>=16	CLSI	No	No	No	No	No	No	No	Yes	No	No	No	No	No	No	No
GCA_031046835.2	resistant	==8	CLSI	No	No	No	No	No	No	No	No	No	No	No	No	No	No	No
GCA_033726815.1	resistant	>=16	CLSI	No	No	No	No	No	No	No	No	No	No	No	No	No	No	No
GCA_036669215.1	resistant	>=16	CLSI	Yes	Yes	No	No	No	No	No	No	No	Yes	No	No	No	No	No
GCA_038083435.1	resistant	==8	CLSI	No	No	No	No	No	No	No	No	No	Yes	No	No	No	No	No
GCA_038512135.1	resistant	>=16	CLSI	No	No	No	No	No	No	No	No	Yes	No	No	No	No	No	No
GCA_043858225.1	resistant	==16	EUCAST	Yes	Yes	No	No	No	No	No	No	No	No	No	Yes	No	No	No
GCA_043858445.1	resistant	==16	EUCAST	Yes	Yes	No	No	No	No	No	No	No	No	No	Yes	No	No	No
GCA_043859275.1	resistant	==16	EUCAST	Yes	Yes	No	No	No	No	No	No	No	No	No	Yes	No	No	No
GCA_043859285.1	resistant	==16	EUCAST	Yes	Yes	No	No	No	No	No	No	No	No	No	Yes	No	No	No
GCA_043859615.1	resistant	==16	EUCAST	Yes	Yes	No	No	No	No	No	No	No	No	No	Yes	No	No	No
GCA_043859655.1	resistant	==16	EUCAST	Yes	Yes	No	No	No	No	No	No	No	No	No	Yes	No	No	No
GCA_043859795.1	resistant	==16	EUCAST	Yes	Yes	No	No	No	No	No	No	No	No	No	Yes	No	No	No
GCA_043859975.1	resistant	>32	EUCAST	Yes	No	No	No	No	No	No	No	Yes	No	No	No	No	No	No
GCA_043860255.1	resistant	==16	EUCAST	Yes	Yes	No	No	No	No	No	No	No	No	No	Yes	No	No	No
GCA_043860435.1	resistant	==16	EUCAST	Yes	No	No	No	No	No	No	No	Yes	No	No	Yes	No	No	No
GCA_043860455.1	resistant	==32	EUCAST	Yes	Yes	No	No	No	No	No	No	No	No	No	Yes	No	No	No
GCA_043860495.1	resistant	==32	EUCAST	Yes	Yes	No	No	No	No	No	No	No	No	No	Yes	No	No	No
GCA_043863105.1	resistant	==16	EUCAST	Yes	Yes	No	No	No	No	No	No	No	No	No	Yes	No	No	No
GCA_043863125.1	resistant	==32	EUCAST	No	No	No	No	No	No	No	No	Yes	No	No	No	No	No	No
GCA_043863145.1	resistant	==32	EUCAST	No	No	No	No	No	No	No	No	Yes	No	No	No	No	No	No
GCA_043863165.1	resistant	>32	EUCAST	Yes	No	No	No	No	No	No	No	Yes	No	No	No	No	No	No
GCA_043863185.1	resistant	>32	EUCAST	No	No	No	No	No	No	No	No	Yes	No	No	No	No	No	No
GCA_043863225.1	resistant	==16	EUCAST	Yes	Yes	No	No	No	No	No	No	No	No	No	Yes	No	No	No
GCA_043863245.1	resistant	>32	EUCAST	No	No	No	No	No	No	No	No	Yes	No	No	No	No	No	No
GCA_043863285.1	resistant	>32	EUCAST	No	No	No	No	No	No	No	No	Yes	No	No	No	No	No	No
GCA_043863305.1	resistant	>32	EUCAST	No	No	No	No	No	No	No	No	Yes	No	No	No	No	No	No
GCA_043863325.1	resistant	>32	EUCAST	No	No	No	No	No	No	No	No	Yes	No	No	No	No	No	No
GCA_043863365.1	resistant	==16	EUCAST	Yes	Yes	No	No	No	No	No	No	No	No	No	Yes	No	No	No
GCA_043863385.1	resistant	>32	EUCAST	No	No	No	No	No	No	No	No	Yes	No	No	No	No	No	No
GCA_043863405.1	resistant	>32	EUCAST	No	No	No	No	No	No	No	No	Yes	No	No	No	No	No	No
GCA_043863445.1	resistant	==32	EUCAST	No	No	No	No	No	No	No	No	Yes	No	No	No	No	No	No
GCA_043863475.1	resistant	>32	EUCAST	Yes	No	No	No	No	No	No	No	Yes	No	No	No	No	No	No
GCA_043863495.1	resistant	==16	EUCAST	Yes	Yes	No	No	No	No	No	No	No	No	No	Yes	No	No	No
GCA_043863515.1	resistant	>32	EUCAST	Yes	Yes	No	No	No	No	No	No	Yes	No	No	No	No	No	No
GCA_043863555.1	resistant	>32	EUCAST	Yes	Yes	No	No	No	No	No	No	Yes	No	No	Yes	No	No	No
GCA_043904745.1	resistant	>32	EUCAST	No	No	No	No	No	No	No	No	No	No	No	No	No	No	Yes
GCA_043904785.1	resistant	>32	EUCAST	Yes	Yes	No	No	No	No	No	No	Yes	No	No	Yes	No	No	No
GCA_043904825.1	resistant	>32	EUCAST	Yes	Yes	No	No	No	No	No	No	No	No	No	Yes	No	No	No
GCA_043904845.1	resistant	>32	EUCAST	Yes	No	No	No	Yes	No	No	No	No	Yes	No	Yes	No	No	No
GCA_043904885.1	resistant	>32	EUCAST	Yes	No	No	No	No	No	No	No	Yes	No	No	No	No	No	No
GCA_043904905.1	resistant	>32	EUCAST	Yes	No	No	No	Yes	No	No	No	No	Yes	No	Yes	No	No	No
GCA_043905145.1	resistant	==16	EUCAST	Yes	No	No	No	Yes	No	No	No	No	No	No	Yes	No	No	No
GCA_043905165.1	resistant	>32	EUCAST	Yes	No	No	No	No	No	No	No	Yes	No	No	Yes	No	No	No
GCA_043905185.1	resistant	>32	EUCAST	Yes	No	No	No	Yes	No	No	No	No	Yes	No	Yes	No	No	No
GCA_043905225.1	resistant	>32	EUCAST	Yes	No	No	No	No	No	No	No	Yes	No	No	No	No	No	No
GCA_043905245.1	resistant	>32	EUCAST	Yes	No	No	No	No	No	No	No	Yes	No	No	No	No	No	No
GCA_043905265.1	resistant	==16	EUCAST	No	Yes	No	No	No	No	No	No	No	No	No	Yes	No	No	No
GCA_043905325.1	resistant	>32	EUCAST	Yes	No	No	No	Yes	No	No	No	No	Yes	No	Yes	No	No	No
GCA_043905345.1	resistant	>32	EUCAST	Yes	No	No	No	Yes	No	No	No	No	Yes	No	Yes	No	No	No
GCA_043905355.1	resistant	>32	EUCAST	Yes	No	No	No	Yes	No	No	No	No	Yes	No	Yes	No	No	No
GCA_043905385.1	resistant	>32	EUCAST	Yes	No	No	No	Yes	No	No	No	No	Yes	No	Yes	No	No	No
GCA_043905405.1	resistant	>32	EUCAST	Yes	No	No	No	Yes	No	No	No	No	Yes	No	Yes	No	No	No
GCA_043905425.1	resistant	>32	EUCAST	Yes	Yes	No	No	No	No	No	No	No	Yes	No	Yes	No	No	No
GCA_043905445.1	resistant	>32	EUCAST	Yes	No	No	No	No	No	No	No	Yes	No	No	No	No	No	No
GCA_043905465.1	resistant	>32	EUCAST	Yes	Yes	No	No	No	No	No	No	Yes	No	No	No	No	No	No
GCA_043905485.1	resistant	>32	EUCAST	Yes	Yes	No	No	No	No	No	No	No	Yes	No	No	No	No	No
GCA_043905505.1	resistant	>32	EUCAST	Yes	No	No	No	Yes	No	No	No	No	Yes	No	Yes	No	No	No
GCA_043905545.1	resistant	>32	EUCAST	No	No	No	No	No	No	No	No	No	Yes	No	No	No	No	No
GCA_043905585.1	resistant	>32	EUCAST	Yes	Yes	No	No	No	No	No	No	Yes	No	No	No	No	No	No
GCA_043905605.1	resistant	>32	EUCAST	Yes	No	No	No	Yes	No	No	No	No	No	No	Yes	No	No	No
GCA_043905625.1	resistant	>32	EUCAST	Yes	Yes	No	No	No	No	No	No	No	No	No	Yes	No	No	No
GCA_043905645.1	resistant	>32	EUCAST	Yes	No	No	No	No	No	No	No	Yes	No	No	No	No	No	No
GCA_043905665.1	resistant	>32	EUCAST	Yes	Yes	No	No	No	No	No	No	No	Yes	No	Yes	No	No	No
GCA_049102505.1	resistant	>=128	EUCAST	No	No	No	No	No	No	No	Yes	No	No	No	No	No	No	No
GCA_049102525.1	resistant	>=128	EUCAST	No	No	No	No	No	No	Yes	No	No	No	No	No	No	No	No
GCA_049381385.1	resistant	>=128	EUCAST	No	No	No	No	No	No	Yes	No	No	No	No	No	No	No	No
