# Supplementary material for: A comparative genomic approach to identify determinants of meropenem resistance in Klebsiella pneumoniae using pan-genome-wide association analysis
Source: Front Microbiol. 2026 Jun 19;17:1851170. doi: 10.3389/fmicb.2026.1851170 (PMC13328277; doi:10.3389/fmicb.2026.1851170)
Supplement: Supplementary file 6 [file Table_5.XLSX]

## Sheet: Table S5A
Table S5A. Pyseer results having gene clusters positively associated with meropenem resistance phenotype
variant	af	filter-pvalue	lrt-pvalue	beta	beta-std-err	intercept	PC1	PC2	PC3	PC4	PC5	PC6	PC7
ble	0.234	2.11e-27	1.88e-13	3.9	0.73	40.7	-0.632	-1.49	-0.828	0.27	-0.216	-0.0722	-0.104
trpF	0.231	5.98e-27	2.74e-13	3.86	0.73	40.6	-0.591	-1.48	-0.863	0.283	-0.21	-0.0722	-0.156
blaNDM1	0.237	7.38e-28	2.55e-11	3.58	2.24	35.6	-0.541	-1.36	-0.86	0.121	-0.154	-0.134	-0.0609
cutA_2	0.191	6.03e-21	9.33e-11	3.38	0.719	-33.4	-0.229	-1.36	-1.01	0.432	-0.172	-0.0481	-0.439
dsbD_3~~~nagA_2	0.223	1.3e-25	2.08e-10	3.41	2.17	16.8	-0.499	-1.33	-0.794	0.248	-0.172	-0.106	-0.0608
group_7787	0.154	7.09e-16	9.31e-09	3.36	2.01	15.7	-0.534	-1.26	-0.739	0.47	-0.227	-0.0286	-0.261
group_7785	0.154	7.09e-16	9.31e-09	3.36	2.01	15.7	-0.534	-1.26	-0.739	0.47	-0.227	-0.0286	-0.261
bla_2~~~bla_7	0.123	6.43e-12	2.36e-08	2.95	0.743	-324	0.029	-0.677	-0.589	0.32	0.205	0.169	-0.643
bla_7	0.12	1.42e-11	5.73e-07	2.51	0.721	-264	0.156	-0.739	-0.7	0.361	0.162	0.209	-0.681
bla_8~~~bla_5	0.123	5.16e-10	1.18e-06	2.12	0.609	-299	0.135	-0.629	-0.59	0.228	0.263	0.229	-0.519
group_1167	0.0743	3e-07	1.96e-06	2.8	0.898	-134	0.0846	-0.799	-0.846	0.525	-0.182	-0.106	-0.175
group_2720	0.789	4.4e-08	2.87e-06	2.33	0.732	-260	-0.0704	0.194	-1.49	0.301	-0.189	0.534	0.0688
group_6074	0.0886	6.47e-08	3.1e-06	4.34	1.47	-244	1.16	0.249	-0.432	0.255	2.22	0.725	-0.324
group_8847	0.06	8.08e-05	7.56e-06	2.87	0.868	-291	0.607	-0.707	-0.696	0.347	-0.987	-0.22	-0.128
group_8845	0.06	8.08e-05	7.56e-06	2.87	0.868	-291	0.607	-0.707	-0.696	0.347	-0.987	-0.22	-0.128
group_8843	0.06	8.08e-05	7.56e-06	2.87	0.868	-291	0.607	-0.707	-0.696	0.347	-0.987	-0.22	-0.128
group_8840	0.06	8.08e-05	7.56e-06	2.87	0.868	-291	0.607	-0.707	-0.696	0.347	-0.987	-0.22	-0.128
group_8837	0.06	8.08e-05	7.56e-06	2.87	0.868	-291	0.607	-0.707	-0.696	0.347	-0.987	-0.22	-0.128
intA_3	0.06	8.08e-05	7.56e-06	2.87	0.868	-291	0.607	-0.707	-0.696	0.347	-0.987	-0.22	-0.128
group_175	0.06	8.08e-05	7.56e-06	2.87	0.868	-291	0.607	-0.707	-0.696	0.347	-0.987	-0.22	-0.128
group_174	0.06	8.08e-05	7.56e-06	2.87	0.868	-291	0.607	-0.707	-0.696	0.347	-0.987	-0.22	-0.128
group_7183	0.0743	2.44e-06	8.08e-06	2.45	0.859	-154	0.117	-0.917	-0.795	0.432	-0.177	-0.0157	-0.262
group_4571	0.0743	2.44e-06	8.08e-06	2.45	0.859	-154	0.117	-0.917	-0.795	0.432	-0.177	-0.0157	-0.262
group_2277	0.0743	2.44e-06	8.08e-06	2.45	0.859	-154	0.117	-0.917	-0.795	0.432	-0.177	-0.0157	-0.262
group_3882	0.0943	1.6e-09	8.5e-06	3.04	1.31	-100	0.0557	-0.897	-0.694	0.335	-0.154	-0.233	-0.138
group_3312	0.243	1.19e-06	8.56e-06	1.78	0.535	-194	0.519	-0.617	-0.678	0.585	0.742	1.13	-1.33
aacA4~~~aacA4_4~~~aacA4_3	0.14	1.38e-08	1.11e-05	1.68	0.545	-302	0.0507	-0.738	-0.634	0.289	0.118	0.217	-0.362
group_1320	0.114	0.000503	1.49e-05	1.62	0.523	-222	0.246	-1.13	-0.71	0.395	-0.0364	0.0249	-0.45
repA_2	0.18	2.06e-12	1.72e-05	1.51	0.502	-239	-0.26	-1.12	-0.773	0.322	0.0486	0.239	-0.461
virB_1	0.18	2.06e-12	1.72e-05	1.51	0.502	-239	-0.26	-1.12	-0.773	0.322	0.0486	0.239	-0.461
group_4623	0.18	2.06e-12	1.72e-05	1.51	0.502	-239	-0.26	-1.12	-0.773	0.322	0.0486	0.239	-0.461
parA_1	0.18	2.06e-12	1.72e-05	1.51	0.502	-239	-0.26	-1.12	-0.773	0.322	0.0486	0.239	-0.461

## Sheet: Table S5B
Table S5B. Pyseer results having unitigs positively associated with meropenem resistance phenotype
Gene	Hits	Maxp	Avg_af	Avg_maf	Avg_beta
yebV	1	7.61261	0.889	0.111	4.39
GCA_000240185.2_01245	1	7.5391	0.88	0.12	4.49
GCA_000240185.2_01737	1	7.39041	0.24	0.24	2.83
hyfB	1	7.26043	0.629	0.371	2.36
agp_1	1	7.1152	0.903	0.097	4.13
ppsR	1	7.07831	0.589	0.411	2.4

## Sheet: Table S5C
Table S5C. Gene clusters positively associated with meropenem resistance from Scoary results
Gene	Non-unique Gene name	Annotation	Number_pos_present_in	Number_neg_present_in	Number_pos_not_present_in	Number_neg_not_present_in	Sensitivity	Specificity	Odds_ratio	Naive_p	Bonferroni_p	Benjamini_H_p	Max_Pairwise_comparisons	Max_supporting_pairs	Max_opposing_pairs	Best_pairwise_comp_p	Worst_pairwise_comp_p	Empirical_p
blaNDM1	blaNDM-1	Metallo-beta-lactamase type 2	80	3	75	192	51.6129	98.4615	68.2667	3.64e-31	2.17e-27	2.17e-27	32	29	3	2.56e-06	2.56e-06	0.0001
ble	ble	Bleomycin resistance protein	79	3	76	192	50.9677	98.4615	66.5263	1.24e-30	7.37e-27	3.69e-27	32	29	3	2.56e-06	2.56e-06	0.0001
trpF	trpF	N-(5'-phosphoribosyl)anthranilate isomerase	78	3	77	192	50.3226	98.4615	64.8312	4.17e-30	2.48e-26	8.28e-27	32	29	3	2.56e-06	2.56e-06	0.0001
dsbD_3; nagA_2	dsbD_3; nagA_2	Thiol:disulfide interchange protein DsbD;Alpha-N-acetylgalactosaminidase	75	3	80	192	48.3871	98.4615	60	1.5e-28	8.95e-25	2.24e-25	31	28	3	4.65e-06	4.65e-06	0.0001
cutA_2	cutA_2	Divalent-cation tolerance protein CutA	64	3	91	192	41.2903	98.4615	45.011	3.85e-23	2.3e-19	4.59e-20	29	26	3	1.52e-05	1.52e-05	0.0001
group_7787; group_7785	blaNDM-1; ble	Metallo-beta-lactamase type 2--Bleomycin resistance protein	51	3	104	192	32.9032	98.4615	31.3846	2.71e-17	1.62e-13	2.31e-14	22	19	3	0.000855446	0.000855446	0.00269973
group_5825	group_5825	hypothetical protein	65	12	90	183	41.9355	93.8462	11.0139	3.24e-16	1.93e-12	2.41e-13	25	21	7	0.000910521	0.0432853	0.00369963
group_359	group_359	hypothetical protein	53	7	102	188	34.1935	96.4103	13.9552	1e-14	5.97e-11	5.97e-12	25	20	6	0.00407731	0.0146333	0.00509949
xerC_8; group_360	xerC_8	Tyrosine recombinase XerC	52	7	103	188	33.5484	96.4103	13.5589	4.67e-14	2.78e-10	2.14e-11	24	19	6	0.00661075	0.0226558	0.0105989
group_10522; group_7803; group_7800	rmtB	16S rRNA (guanine(1405)-N(7))-methyltransferase	36	1	119	194	23.2258	99.4872	58.6891	3.35e-13	2e-09	1.18e-10	15	14	1	0.000976562	0.000976562	0.00069993
bla_2; bla_7	bla_2; bla_7	Beta-lactamase OXA-18	40	3	115	192	25.8065	98.4615	22.2609	9.16e-13	5.46e-09	2.6e-10	17	15	3	0.00234985	0.0127258	0.00409959
groL_2; groS_2	groL_2; groS_2	60 kDa chaperonin; 10 kDa chaperonin	40	3	115	192	25.8065	98.4615	22.2609	9.16e-13	5.46e-09	2.6e-10	23	20	3	0.000488281	0.000488281	0.00019998
group_7645	group_7645	hypothetical protein	53	10	102	185	34.1935	94.8718	9.61275	1.4e-12	8.36e-09	3.21e-10	26	20	7	0.00935531	0.0289593	0.0167983
repA_2; virB_1; group_4623; parA_1	repA_2; virB_1; parA_1	Replication protein RepA; Virulence regulon transcriptional activator VirB; Plasmid partition protein A	53	10	102	185	34.1935	94.8718	9.61275	1.4e-12	8.36e-09	3.21e-10	25	20	7	0.00407731	0.0432853	0.00409959
group_4941	IS4 family transposase ISEc29	IS4 family transposase ISEc29	34	1	121	194	21.9355	99.4872	54.5124	2.16e-12	1.29e-08	4.78e-10	15	14	1	0.000976562	0.000976562	0.00049995
bla_7	bla_7	Beta-lactamase OXA-18	39	3	116	192	25.1613	98.4615	21.5172	2.27e-12	1.35e-08	4.82e-10	18	16	3	0.00131226	0.00753784	0.00129987
group_9554; group_2347	group_9554; group_2347	hypothetical protein	52	10	103	185	33.5484	94.8718	9.33981	3.11e-12	1.86e-08	5.99e-10	25	19	7	0.0146333	0.0432853	0.0274973
msrE; group_2241	msr(E)	ABC-F type ribosomal protection protein Msr(E)	33	1	122	194	21.2903	99.4872	52.4754	5.45e-12	3.25e-08	9.55e-10	15	14	1	0.000976562	0.000976562	0.00059994
dsbD_3	dsbD_3	Thiol:disulfide interchange protein DsbD	29	1	126	194	18.7097	99.4872	44.6508	2.07e-10	1.23e-06	2.12e-08	11	10	1	0.0117188	0.0117188	0.0377962
group_7791	group_7791	hypothetical protein	28	1	127	194	18.0645	99.4872	42.7717	5.05e-10	3.01e-06	4.56e-08	12	11	1	0.00634766	0.00634766	0.0009999
group_7784	trpF	N-(5'-phosphoribosyl)anthranilate isomerase	27	1	128	194	17.4194	99.4872	40.9219	1.23e-09	7.32e-06	9.89e-08	10	9	1	0.0214844	0.0214844	0.049795
group_7834	tnpR_2	Transposon Tn3 resolvase	36	5	119	190	23.2258	97.4359	11.4958	1.26e-09	7.52e-06	1e-07	17	13	4	0.0490417	0.0490417	0.0327967
group_8109	group_8109	hypothetical protein	38	6	117	189	24.5161	96.9231	10.2308	1.52e-09	9.03e-06	1.17e-07	21	17	4	0.00719738	0.00719738	0.00419958
group_10011; group_8100; ylpA_2	ylpA_2	Protein TraS--Lipoprotein YlpA	29	3	126	192	18.7097	98.4615	14.7302	1.53e-08	9.1e-05	5.87e-07	16	14	3	0.00418091	0.0212708	0.00159984
group_1242	group_1242	hypothetical protein	29	3	126	192	18.7097	98.4615	14.7302	1.53e-08	9.1e-05	5.87e-07	13	11	2	0.0224609	0.0224609	0.0113989
group_9348; noc_1	psiB; psiB_1; noc_1	Protein PsiB--Nucleoid occlusion protein	27	3	128	192	17.4194	98.4615	13.5	7.59e-08	0.00045238	1.96e-06	17	14	3	0.0127258	0.0127258	0.00679932
rmtB	rmtB	16S rRNA (guanine(1405)-N(7))-methyltransferase	22	1	133	194	14.1935	99.4872	32.0902	9.54e-08	0.000568706	2.36e-06	10	9	1	0.0214844	0.0214844	0.00629937
group_7805	IS5 family transposase ISEc35	IS5 family transposase ISEc35	22	1	133	194	14.1935	99.4872	32.0902	9.54e-08	0.000568706	2.36e-06	11	11	1	0.000976563	0.0117188	0.00089991
group_5250	IS1 family transposase IS1A; IS1 family transposase IS1X4; IS1 family transposase ISKpn14	IS1 family transposase IS1A; IS1 family transposase IS1X4; IS1 family transposase ISKpn14	32	6	123	189	20.6452	96.9231	8.19512	1.33e-07	0.000792281	3.17e-06	20	17	5	0.00257683	0.0413895	0.00079992
group_2360	group_2360	hypothetical protein	27	4	128	191	17.4194	97.9487	10.0723	4.5e-07	0.00268254	9e-06	18	14	4	0.0308838	0.0308838	0.0208979
expZ; ybiT_2; msrE; group_7797	expZ; ybiT_2; msr(E)	Nucleotide-binding protein ExpZ; putative ABC transporter ATP-binding protein YbiT; ABC-F type ribosomal protection protein Msr(E)	20	1	135	194	12.9032	99.4872	28.7407	5.21e-07	0.00310746	1.02e-05	10	9	1	0.0214844	0.0214844	0.00659934
group_4998	Tn3 family transposase Tn2; uxaB_2	Tn3 family transposase Tn2; Altronate oxidoreductase	20	1	135	194	12.9032	99.4872	28.7407	5.21e-07	0.00310746	1.02e-05	12	11	1	0.00634766	0.00634766	0.00369963
group_44	tap	Multidrug efflux pump Tap	30	6	125	189	19.3548	96.9231	7.56	5.72e-07	0.00340914	1.09e-05	18	14	4	0.0308838	0.0308838	0.0317968
group_13918	aacA4	Aminoglycoside N(6')-acetyltransferase type 1	26	4	129	191	16.7742	97.9487	9.62403	9.38e-07	0.00559275	1.72e-05	18	15	4	0.00753784	0.0308838	0.00069993
group_7801; group_7798	IS4 family transposase ISEc29	IS4 family transposase ISEc29	19	1	136	194	12.2581	99.4872	27.1029	1.21e-06	0.00719434	2.15e-05	9	8	1	0.0390625	0.0390625	0.0156984
group_5728	IS91 family transposase ISVsa3	IS91 family transposase ISVsa3	18	1	137	194	11.6129	99.4872	25.4891	2.78e-06	0.0165465	4.46e-05	11	10	1	0.0117188	0.0117188	0.020198
group_5589	group_5589	hypothetical protein	31	8	124	187	20	95.8974	5.84375	3.84e-06	0.0228719	5.7e-05	23	18	6	0.010622	0.0346897	0.00869913
group_2932	group_2932	hypothetical protein	31	8	124	187	20	95.8974	5.84375	3.84e-06	0.0228719	5.7e-05	23	18	6	0.010622	0.0346897	0.00859914
group_10528; group_7993	group_10528; group_7993	hypothetical protein	24	4	131	191	15.4839	97.9487	8.74809	4.03e-06	0.0240151	5.7e-05	17	14	3	0.0127258	0.0127258	0.00879912
group_3337	group_3337	hypothetical protein	17	1	138	194	10.9677	99.4872	23.8986	6.34e-06	0.0377973	8.34e-05	9	9	1	0.00390625	0.0390625	0.00219978
hisI_3	hisI_3	Phosphoribosyl-AMP cyclohydrolase	32	10	123	185	20.6452	94.8718	4.81301	1.04e-05	0.0619062	0.000120206	16	13	3	0.0212708	0.0212708	0.0268973
traJ_2	traJ_2	Protein TraJ	22	4	133	191	14.1935	97.9487	7.8985	1.69e-05	0.100836	0.000185226	16	13	3	0.0212708	0.0212708	0.0109989
group_10493; group_4050	group_10493; group_4050	hypothetical protein	22	4	133	191	14.1935	97.9487	7.8985	1.69e-05	0.100836	0.000185226	16	13	3	0.0212708	0.0212708	0.0133987
group_1864	group_1864	hypothetical protein	21	4	134	191	13.5484	97.9487	7.48321	3.43e-05	0.20444	0.000314523	15	12	3	0.0351562	0.0351562	0.0246975
group_2200	group_2200	hypothetical protein	30	10	125	185	19.3548	94.8718	4.44	3.62e-05	0.216015	0.000325578	25	18	7	0.0432853	0.0432853	0.0234976
group_5920; pld; pld_1	pld; pld_1	Phospholipase D	17	2	138	193	10.9677	98.9744	11.8877	4.66e-05	0.27747	0.000387672	9	9	1	0.00390625	0.0390625	0.00489951
group_3592	group_3592	hypothetical protein	19	3	136	192	12.2581	98.4615	8.94118	6.49e-05	0.386804	0.000468352	12	11	2	0.00634766	0.0385742	0.00429957
group_13922	cat_1	Chloramphenicol acetyltransferase	13	1	142	194	8.3871	99.4872	17.7606	0.000160424	0.956127	0.000825993	9	9	1	0.00390625	0.0390625	0.00079992
group_8555	group_8555	hypothetical protein	25	8	130	187	16.129	95.8974	4.49519	0.000163258	0.97302	0.000825993	12	10	2	0.0385742	0.0385742	0.0443956
group_13809	IS1595 family transposase ISSsu9	IS1595 family transposase ISSsu9	12	1	143	194	7.74194	99.4872	16.2797	0.000352524	1	0.0015225	9	8	1	0.0390625	0.0390625	0.00889911
group_703	group_703	hypothetical protein	25	9	130	186	16.129	95.3846	3.97436	0.000419194	1	0.00175943	12	10	2	0.0385742	0.0385742	0.0443956
group_8565; group_8563; group_8561; group_8559	group_8565; group_8563; group_8561; group_8559	hypothetical protein	24	9	131	186	15.4839	95.3846	3.78626	0.000732874	1	0.00275232	12	10	2	0.0385742	0.0385742	0.0291971
group_3419	group_3419	hypothetical protein	22	8	133	187	14.1935	95.8974	3.86654	0.000949132	1	0.00340978	15	13	3	0.00738525	0.0351562	0.00429957
